# Supplementary material for: Fast and optimal algorithm for case-control matching using registry data: application on the antibiotics use of colorectal cancer patients
Source: BMC Med Res Methodol. 2021 Apr 2;21:62. doi: 10.1186/s12874-021-01256-3 (PMC8019172; doi:10.1186/s12874-021-01256-3)
Supplement: Supplementary file 3 — Additional file 3. The pre-processed data that are used in our study. [file 12874_2021_1256_MOESM3_ESM.csv]

Patient_Id	JCG	Birth_Year	Practice_Id	Gender	case_control	entry_year	foll_up	CI
Patient_1	2010	1990	Practice_1	F	control	2008	2	0
Patient_1	2011	1990	Practice_1	F	control	2008	3	0
Patient_2	2012	1942	Practice_2	M	control	2012	0	0
Patient_2	2015	1942	Practice_2	M	control	2012	3	0
Patient_3	2013	1992	Practice_3	M	control	2013	0	0
Patient_3	2014	1992	Practice_3	M	control	2013	1	0
Patient_3	2015	1992	Practice_3	M	control	2013	2	1
Patient_4	2010	1984	Practice_4	M	control	2002	8	1
Patient_4	2011	1984	Practice_4	M	control	2002	9	1
Patient_4	2012	1984	Practice_4	M	control	2002	10	1
Patient_4	2013	1984	Practice_4	M	control	2002	11	2
Patient_4	2014	1984	Practice_4	M	control	2002	12	2
Patient_4	2015	1984	Practice_4	M	control	2002	13	2
Patient_5	2014	1996	Practice_5	F	control	2014	0	0
Patient_6	2015	1985	Practice_6	M	control	2015	0	0
Patient_7	2010	1985	Practice_7	F	control	2005	5	0
Patient_7	2014	1985	Practice_7	F	control	2005	9	0
Patient_8	2010	1974	Practice_8	F	control	2008	2	1
Patient_8	2011	1974	Practice_8	F	control	2008	3	1
Patient_9	2010	1960	Practice_6	M	control	2000	10	0
Patient_9	2011	1960	Practice_6	M	control	2000	11	0
Patient_9	2012	1960	Practice_6	M	control	2000	12	0
Patient_9	2013	1960	Practice_6	M	control	2000	13	1
Patient_9	2014	1960	Practice_6	M	control	2000	14	1
Patient_9	2015	1960	Practice_6	M	control	2000	15	1
Patient_10	2012	1950	Practice_9	F	control	2012	0	0
Patient_11	2010	1958	Practice_10	M	control	2000	10	1
Patient_11	2011	1958	Practice_10	M	control	2000	11	1
Patient_11	2012	1958	Practice_10	M	control	2000	12	1
Patient_11	2013	1958	Practice_10	M	control	2000	13	1
Patient_12	2010	1963	Practice_11	M	control	2000	10	0
Patient_12	2011	1963	Practice_11	M	control	2000	11	0
Patient_12	2012	1963	Practice_11	M	control	2000	12	0
Patient_12	2013	1963	Practice_11	M	control	2000	13	0
Patient_12	2014	1963	Practice_11	M	control	2000	14	0
Patient_12	2015	1963	Practice_11	M	control	2000	15	0
Patient_13	2010	1975	Practice_12	M	control	2000	10	0
Patient_14	2010	1969	Practice_6	F	control	2000	10	0
Patient_14	2011	1969	Practice_6	F	control	2000	11	0
Patient_14	2012	1969	Practice_6	F	control	2000	12	0
Patient_14	2013	1969	Practice_6	F	control	2000	13	0
Patient_14	2014	1969	Practice_6	F	control	2000	14	0
Patient_14	2015	1969	Practice_6	F	control	2000	15	0
Patient_15	2011	1984	Practice_6	F	control	2011	0	0
Patient_15	2013	1984	Practice_6	F	control	2011	2	0
Patient_16	2014	1977	Practice_13	F	control	2014	0	0
Patient_16	2015	1977	Practice_13	F	control	2014	1	0
Patient_17	2011	1949	Practice_7	F	control	2011	0	1
Patient_17	2013	1949	Practice_7	F	control	2011	2	1
Patient_17	2014	1949	Practice_7	F	control	2011	3	1
Patient_17	2015	1949	Practice_7	F	control	2011	4	1
Patient_18	2014	1996	Practice_14	M	control	2014	0	0
Patient_19	2010	1963	Practice_15	F	control	2000	10	0
Patient_19	2011	1963	Practice_15	F	control	2000	11	1
Patient_19	2012	1963	Practice_15	F	control	2000	12	1
Patient_19	2013	1963	Practice_15	F	control	2000	13	1
Patient_19	2014	1963	Practice_15	F	control	2000	14	1
Patient_19	2015	1963	Practice_15	F	control	2000	15	1
Patient_20	2010	1975	Practice_6	F	control	2000	10	0
Patient_20	2011	1975	Practice_6	F	control	2000	11	0
Patient_20	2012	1975	Practice_6	F	control	2000	12	0
Patient_20	2013	1975	Practice_6	F	control	2000	13	0
Patient_20	2014	1975	Practice_6	F	control	2000	14	0
Patient_20	2015	1975	Practice_6	F	control	2000	15	0
Patient_21	2011	1978	Practice_11	F	control	2000	11	0
Patient_21	2012	1978	Practice_11	F	control	2000	12	0
Patient_21	2013	1978	Practice_11	F	control	2000	13	0
Patient_21	2014	1978	Practice_11	F	control	2000	14	0
Patient_21	2015	1978	Practice_11	F	control	2000	15	0
Patient_22	2010	1955	Practice_16	M	control	2001	9	2
Patient_22	2011	1955	Practice_16	M	control	2001	10	2
Patient_22	2012	1955	Practice_16	M	control	2001	11	2
Patient_22	2013	1955	Practice_16	M	control	2001	12	2
Patient_22	2014	1955	Practice_16	M	control	2001	13	2
Patient_22	2015	1955	Practice_16	M	control	2001	14	2
Patient_23	2010	1979	Practice_17	F	control	2002	8	1
Patient_23	2011	1979	Practice_17	F	control	2002	9	2
Patient_23	2012	1979	Practice_17	F	control	2002	10	2
Patient_23	2013	1979	Practice_17	F	control	2002	11	2
Patient_23	2014	1979	Practice_17	F	control	2002	12	2
Patient_23	2015	1979	Practice_17	F	control	2002	13	2
Patient_24	2010	1947	Practice_18	M	control	2000	10	1
Patient_25	2010	1992	Practice_16	M	control	2010	0	0
Patient_25	2011	1992	Practice_16	M	control	2010	1	0
Patient_25	2012	1992	Practice_16	M	control	2010	2	0
Patient_25	2013	1992	Practice_16	M	control	2010	3	0
Patient_25	2015	1992	Practice_16	M	control	2010	5	0
Patient_26	2010	1985	Practice_19	M	control	2010	0	0
Patient_27	2010	1935	Practice_16	M	control	2000	10	3
Patient_27	2011	1935	Practice_16	M	control	2000	11	3
Patient_27	2012	1935	Practice_16	M	control	2000	12	3
Patient_27	2013	1935	Practice_16	M	control	2000	13	3
Patient_27	2014	1935	Practice_16	M	control	2000	14	3
Patient_27	2015	1935	Practice_16	M	control	2000	15	3
Patient_28	2012	1994	Practice_6	F	control	2012	0	0
Patient_29	2013	1985	Practice_20	M	control	2009	4	0
Patient_30	2013	1973	Practice_21	F	control	2013	0	0
Patient_30	2014	1973	Practice_21	F	control	2013	1	0
Patient_30	2015	1973	Practice_21	F	control	2013	2	0
Patient_31	2011	1919	Practice_22	F	control	2008	3	0
Patient_31	2012	1919	Practice_22	F	control	2008	4	0
Patient_32	2013	1993	Practice_23	M	control	2013	0	0
Patient_33	2015	1960	Practice_24	M	control	2015	0	0
Patient_34	2010	1921	Practice_20	F	control	2000	10	8
Patient_34	2011	1921	Practice_20	F	control	2000	11	9
Patient_34	2012	1921	Practice_20	F	control	2000	12	9
Patient_34	2013	1921	Practice_20	F	control	2000	13	9
Patient_34	2014	1921	Practice_20	F	control	2000	14	9
Patient_34	2015	1921	Practice_20	F	control	2000	15	9
Patient_35	2011	1971	Practice_25	M	control	2005	6	0
Patient_36	2010	1945	Practice_5	F	control	2000	10	3
Patient_36	2011	1945	Practice_5	F	control	2000	11	3
Patient_36	2012	1945	Practice_5	F	control	2000	12	3
Patient_36	2013	1945	Practice_5	F	control	2000	13	3
Patient_36	2014	1945	Practice_5	F	control	2000	14	5
Patient_36	2015	1945	Practice_5	F	control	2000	15	5
Patient_37	2011	1963	Practice_26	M	control	2011	0	0
Patient_37	2014	1963	Practice_26	M	control	2011	3	0
Patient_38	2012	1970	Practice_27	M	control	2000	12	0
Patient_38	2013	1970	Practice_27	M	control	2000	13	0
Patient_39	2012	1967	Practice_19	M	control	2007	5	0
Patient_40	2010	1947	Practice_21	M	control	2000	10	2
Patient_40	2011	1947	Practice_21	M	control	2000	11	2
Patient_40	2012	1947	Practice_21	M	control	2000	12	2
Patient_40	2013	1947	Practice_21	M	control	2000	13	2
Patient_40	2014	1947	Practice_21	M	control	2000	14	2
Patient_40	2015	1947	Practice_21	M	control	2000	15	2
Patient_41	2010	1969	Practice_14	F	control	2001	9	1
Patient_41	2011	1969	Practice_14	F	control	2001	10	1
Patient_41	2012	1969	Practice_14	F	control	2001	11	1
Patient_41	2013	1969	Practice_14	F	control	2001	12	1
Patient_42	2010	1967	Practice_28	M	control	2009	1	0
Patient_42	2011	1967	Practice_28	M	control	2009	2	0
Patient_42	2012	1967	Practice_28	M	control	2009	3	0
Patient_42	2013	1967	Practice_28	M	control	2009	4	0
Patient_42	2014	1967	Practice_28	M	control	2009	5	0
Patient_42	2015	1967	Practice_28	M	control	2009	6	0
Patient_43	2011	1930	Practice_29	F	control	2011	0	0
Patient_44	2010	1934	Practice_19	F	control	2003	7	0
Patient_44	2011	1934	Practice_19	F	control	2003	8	2
Patient_44	2012	1934	Practice_19	F	control	2003	9	2
Patient_44	2013	1934	Practice_19	F	control	2003	10	2
Patient_44	2014	1934	Practice_19	F	control	2003	11	2
Patient_44	2015	1934	Practice_19	F	control	2003	12	2
Patient_45	2015	1959	Practice_1	M	control	2015	0	1
Patient_46	2011	1978	Practice_30	M	control	2011	0	0
Patient_46	2013	1978	Practice_30	M	control	2011	2	0
Patient_47	2011	1953	Practice_7	F	control	2011	0	1
Patient_47	2012	1953	Practice_7	F	control	2011	1	1
Patient_47	2013	1953	Practice_7	F	control	2011	2	3
Patient_47	2014	1953	Practice_7	F	control	2011	3	3
Patient_47	2015	1953	Practice_7	F	control	2011	4	4
Patient_48	2014	1952	Practice_31	F	control	2014	0	0
Patient_49	2011	1988	Practice_7	M	control	2011	0	0
Patient_50	2010	1991	Practice_6	M	control	2010	0	0
Patient_50	2012	1991	Practice_6	M	control	2010	2	0
Patient_50	2014	1991	Practice_6	M	control	2010	4	0
Patient_50	2015	1991	Practice_6	M	control	2010	5	0
Patient_51	2011	1958	Practice_7	M	control	2011	0	0
Patient_51	2012	1958	Practice_7	M	control	2011	1	0
Patient_51	2013	1958	Practice_7	M	control	2011	2	0
Patient_51	2014	1958	Practice_7	M	control	2011	3	0
Patient_51	2015	1958	Practice_7	M	control	2011	4	0
Patient_52	2010	1967	Practice_8	F	control	2008	2	0
Patient_52	2011	1967	Practice_8	F	control	2008	3	1
Patient_53	2011	1920	Practice_28	F	control	2011	0	0
Patient_54	2010	1985	Practice_6	M	control	2010	0	0
Patient_55	2012	1959	Practice_28	M	control	2012	0	0
Patient_55	2013	1959	Practice_28	M	control	2012	1	0
Patient_55	2014	1959	Practice_28	M	control	2012	2	0
Patient_55	2015	1959	Practice_28	M	control	2012	3	0
Patient_56	2010	1976	Practice_4	F	control	2009	1	0
Patient_56	2011	1976	Practice_4	F	control	2009	2	0
Patient_56	2012	1976	Practice_4	F	control	2009	3	0
Patient_56	2013	1976	Practice_4	F	control	2009	4	0
Patient_56	2014	1976	Practice_4	F	control	2009	5	0
Patient_56	2015	1976	Practice_4	F	control	2009	6	0
Patient_57	2013	1949	Practice_7	M	control	2007	6	1
Patient_58	2011	1990	Practice_32	F	control	2011	0	0
Patient_58	2012	1990	Practice_32	F	control	2011	1	0
Patient_58	2013	1990	Practice_32	F	control	2011	2	0
Patient_59	2010	1965	Practice_21	F	control	2009	1	0
Patient_59	2011	1965	Practice_21	F	control	2009	2	1
Patient_59	2013	1965	Practice_21	F	control	2009	4	1
Patient_59	2014	1965	Practice_21	F	control	2009	5	1
Patient_60	2015	1954	Practice_16	F	control	2015	0	0
Patient_61	2015	1985	Practice_16	M	control	2015	0	0
Patient_62	2010	1959	Practice_22	F	control	2000	10	1
Patient_62	2012	1959	Practice_22	F	control	2000	12	1
Patient_62	2013	1959	Practice_22	F	control	2000	13	1
Patient_63	2010	1987	Practice_33	M	control	2005	5	0
Patient_63	2011	1987	Practice_33	M	control	2005	6	0
Patient_64	2010	1965	Practice_10	M	control	2000	10	3
Patient_65	2010	1933	Practice_33	M	control	2003	7	5
Patient_65	2011	1933	Practice_33	M	control	2003	8	5
Patient_66	2014	1995	Practice_23	M	control	2014	0	0
Patient_67	2011	1937	Practice_34	M	control	2011	0	0
Patient_67	2014	1937	Practice_34	M	control	2011	3	0
Patient_68	2014	1987	Practice_7	M	control	2014	0	0
Patient_68	2015	1987	Practice_7	M	control	2014	1	0
Patient_69	2010	1980	Practice_35	F	control	2003	7	2
Patient_69	2011	1980	Practice_35	F	control	2003	8	2
Patient_70	2011	1990	Practice_4	M	control	2011	0	0
Patient_70	2012	1990	Practice_4	M	control	2011	1	0
Patient_70	2013	1990	Practice_4	M	control	2011	2	0
Patient_70	2014	1990	Practice_4	M	control	2011	3	0
Patient_70	2015	1990	Practice_4	M	control	2011	4	0
Patient_71	2010	1967	Practice_36	M	control	2000	10	1
Patient_71	2011	1967	Practice_36	M	control	2000	11	1
Patient_71	2012	1967	Practice_36	M	control	2000	12	1
Patient_71	2013	1967	Practice_36	M	control	2000	13	1
Patient_71	2014	1967	Practice_36	M	control	2000	14	1
Patient_71	2015	1967	Practice_36	M	control	2000	15	1
Patient_72	2014	1954	Practice_6	F	control	2014	0	0
Patient_72	2015	1954	Practice_6	F	control	2014	1	0
Patient_73	2015	1981	Practice_12	M	control	2015	0	0
Patient_74	2011	1930	Practice_20	F	control	2011	0	0
Patient_75	2010	1978	Practice_16	F	control	2000	10	2
Patient_75	2011	1978	Practice_16	F	control	2000	11	2
Patient_75	2012	1978	Practice_16	F	control	2000	12	2
Patient_75	2013	1978	Practice_16	F	control	2000	13	2
Patient_75	2014	1978	Practice_16	F	control	2000	14	2
Patient_75	2015	1978	Practice_16	F	control	2000	15	2
Patient_76	2013	1959	Practice_23	M	control	2013	0	0
Patient_77	2015	1971	Practice_37	F	control	2015	0	0
Patient_78	2010	1936	Practice_15	M	control	2000	10	4
Patient_78	2011	1936	Practice_15	M	control	2000	11	4
Patient_78	2012	1936	Practice_15	M	control	2000	12	4
Patient_78	2013	1936	Practice_15	M	control	2000	13	5
Patient_78	2014	1936	Practice_15	M	control	2000	14	5
Patient_78	2015	1936	Practice_15	M	control	2000	15	5
Patient_79	2010	1975	Practice_38	M	control	2008	2	2
Patient_79	2011	1975	Practice_38	M	control	2008	3	2
Patient_79	2012	1975	Practice_38	M	control	2008	4	2
Patient_79	2013	1975	Practice_38	M	control	2008	5	2
Patient_79	2014	1975	Practice_38	M	control	2008	6	2
Patient_79	2015	1975	Practice_38	M	control	2008	7	2
Patient_80	2010	1956	Practice_17	F	control	2002	8	4
Patient_80	2011	1956	Practice_17	F	control	2002	9	4
Patient_80	2012	1956	Practice_17	F	control	2002	10	4
Patient_80	2013	1956	Practice_17	F	control	2002	11	5
Patient_80	2014	1956	Practice_17	F	control	2002	12	6
Patient_80	2015	1956	Practice_17	F	control	2002	13	6
Patient_81	2011	1991	Practice_6	F	control	2011	0	0
Patient_81	2012	1991	Practice_6	F	control	2011	1	0
Patient_82	2011	1978	Practice_7	M	control	2011	0	0
Patient_83	2013	1986	Practice_16	F	control	2013	0	0
Patient_84	2010	1962	Practice_5	F	control	2010	0	0
Patient_84	2011	1962	Practice_5	F	control	2010	1	0
Patient_84	2012	1962	Practice_5	F	control	2010	2	0
Patient_84	2013	1962	Practice_5	F	control	2010	3	0
Patient_84	2014	1962	Practice_5	F	control	2010	4	1
Patient_84	2015	1962	Practice_5	F	control	2010	5	1
Patient_85	2010	1965	Practice_5	M	control	2008	2	0
Patient_85	2011	1965	Practice_5	M	control	2008	3	0
Patient_85	2012	1965	Practice_5	M	control	2008	4	0
Patient_85	2013	1965	Practice_5	M	control	2008	5	0
Patient_85	2014	1965	Practice_5	M	control	2008	6	0
Patient_85	2015	1965	Practice_5	M	control	2008	7	0
Patient_86	2010	1933	Practice_30	M	control	2001	9	2
Patient_86	2011	1933	Practice_30	M	control	2001	10	2
Patient_86	2012	1933	Practice_30	M	control	2001	11	2
Patient_86	2013	1933	Practice_30	M	control	2001	12	2
Patient_86	2014	1933	Practice_30	M	control	2001	13	3
Patient_86	2015	1933	Practice_30	M	control	2001	14	4
Patient_87	2012	1991	Practice_20	F	control	2009	3	1
Patient_87	2014	1991	Practice_20	F	control	2009	5	1
Patient_87	2015	1991	Practice_20	F	control	2009	6	1
Patient_88	2014	1969	Practice_13	F	control	2014	0	0
Patient_89	2015	1971	Practice_6	M	control	2000	15	0
Patient_90	2013	1982	Practice_16	F	control	2007	6	0
Patient_91	2010	1968	Practice_23	M	control	2003	7	0
Patient_91	2011	1968	Practice_23	M	control	2003	8	0
Patient_91	2014	1968	Practice_23	M	control	2003	11	0
Patient_92	2015	1976	Practice_14	M	control	2015	0	0
Patient_93	2010	1981	Practice_39	F	control	2000	10	2
Patient_93	2011	1981	Practice_39	F	control	2000	11	2
Patient_93	2012	1981	Practice_39	F	control	2000	12	2
Patient_93	2013	1981	Practice_39	F	control	2000	13	2
Patient_93	2014	1981	Practice_39	F	control	2000	14	2
Patient_93	2015	1981	Practice_39	F	control	2000	15	2
Patient_94	2010	1984	Practice_40	F	control	2005	5	0
Patient_95	2010	1961	Practice_20	F	control	2000	10	0
Patient_95	2011	1961	Practice_20	F	control	2000	11	0
Patient_95	2012	1961	Practice_20	F	control	2000	12	0
Patient_95	2013	1961	Practice_20	F	control	2000	13	0
Patient_95	2014	1961	Practice_20	F	control	2000	14	0
Patient_95	2015	1961	Practice_20	F	control	2000	15	0
Patient_96	2014	1932	Practice_19	F	control	2014	0	0
Patient_97	2014	1944	Practice_21	F	control	2000	14	3
Patient_98	2015	1956	Practice_41	F	control	2015	0	0
Patient_99	2014	1971	Practice_42	F	control	2009	5	3
Patient_100	2010	1944	Practice_43	F	control	2008	2	1
Patient_100	2011	1944	Practice_43	F	control	2008	3	1
Patient_101	2015	1937	Practice_42	M	case	2000	15	7
Patient_102	2010	1954	Practice_44	F	control	2000	10	1
Patient_102	2011	1954	Practice_44	F	control	2000	11	1
Patient_102	2012	1954	Practice_44	F	control	2000	12	1
Patient_102	2013	1954	Practice_44	F	control	2000	13	1
Patient_102	2014	1954	Practice_44	F	control	2000	14	1
Patient_102	2015	1954	Practice_44	F	control	2000	15	1
Patient_103	2011	1975	Practice_2	F	control	2001	10	1
Patient_103	2015	1975	Practice_2	F	control	2001	14	1
Patient_104	2015	1997	Practice_45	M	control	2015	0	0
Patient_105	2015	1963	Practice_16	M	control	2015	0	0
Patient_106	2015	1986	Practice_7	M	control	2015	0	0
Patient_107	2014	1921	Practice_13	M	control	2000	14	4
Patient_108	2011	1924	Practice_46	M	control	2003	8	0
Patient_108	2014	1924	Practice_46	M	control	2003	11	0
Patient_109	2011	1955	Practice_23	F	control	2000	11	2
Patient_109	2012	1955	Practice_23	F	control	2000	12	4
Patient_109	2013	1955	Practice_23	F	control	2000	13	4
Patient_109	2014	1955	Practice_23	F	control	2000	14	4
Patient_109	2015	1955	Practice_23	F	control	2000	15	4
Patient_110	2010	1970	Practice_12	F	control	2002	8	0
Patient_110	2011	1970	Practice_12	F	control	2002	9	0
Patient_110	2012	1970	Practice_12	F	control	2002	10	0
Patient_110	2013	1970	Practice_12	F	control	2002	11	0
Patient_111	2010	1966	Practice_27	F	control	2000	10	1
Patient_111	2011	1966	Practice_27	F	control	2000	11	1
Patient_111	2013	1966	Practice_27	F	control	2000	13	1
Patient_111	2014	1966	Practice_27	F	control	2000	14	1
Patient_111	2015	1966	Practice_27	F	control	2000	15	1
Patient_112	2015	1980	Practice_47	F	control	2015	0	0
Patient_113	2010	1949	Practice_2	F	control	2000	10	0
Patient_113	2011	1949	Practice_2	F	control	2000	11	0
Patient_113	2012	1949	Practice_2	F	control	2000	12	0
Patient_113	2013	1949	Practice_2	F	control	2000	13	0
Patient_113	2014	1949	Practice_2	F	control	2000	14	0
Patient_113	2015	1949	Practice_2	F	control	2000	15	0
Patient_114	2011	1976	Practice_7	F	control	2005	6	0
Patient_115	2010	1950	Practice_21	F	control	2000	10	3
Patient_116	2012	1992	Practice_14	M	control	2012	0	0
Patient_117	2010	1965	Practice_17	F	control	2002	8	1
Patient_117	2011	1965	Practice_17	F	control	2002	9	1
Patient_117	2012	1965	Practice_17	F	control	2002	10	1
Patient_117	2013	1965	Practice_17	F	control	2002	11	2
Patient_117	2014	1965	Practice_17	F	control	2002	12	2
Patient_118	2010	1973	Practice_33	M	control	2003	7	0
Patient_118	2011	1973	Practice_33	M	control	2003	8	0
Patient_119	2010	1975	Practice_48	F	control	2009	1	0
Patient_119	2011	1975	Practice_48	F	control	2009	2	0
Patient_119	2012	1975	Practice_48	F	control	2009	3	0
Patient_120	2010	1962	Practice_16	F	control	2000	10	1
Patient_120	2011	1962	Practice_16	F	control	2000	11	1
Patient_120	2012	1962	Practice_16	F	control	2000	12	1
Patient_120	2013	1962	Practice_16	F	control	2000	13	2
Patient_120	2014	1962	Practice_16	F	control	2000	14	2
Patient_120	2015	1962	Practice_16	F	control	2000	15	2
Patient_121	2015	1986	Practice_6	F	control	2015	0	0
Patient_122	2012	1950	Practice_30	F	control	2012	0	2
Patient_122	2013	1950	Practice_30	F	control	2012	1	2
Patient_122	2014	1950	Practice_30	F	control	2012	2	2
Patient_122	2015	1950	Practice_30	F	control	2012	3	2
Patient_123	2012	1988	Practice_49	F	control	2012	0	0
Patient_124	2010	1992	Practice_39	F	control	2010	0	1
Patient_124	2011	1992	Practice_39	F	control	2010	1	1
Patient_124	2012	1992	Practice_39	F	control	2010	2	1
Patient_124	2013	1992	Practice_39	F	control	2010	3	1
Patient_124	2014	1992	Practice_39	F	control	2010	4	1
Patient_124	2015	1992	Practice_39	F	control	2010	5	1
Patient_125	2015	1991	Practice_6	M	control	2015	0	0
Patient_126	2015	1997	Practice_4	F	control	2015	0	2
Patient_127	2010	1951	Practice_21	F	control	2001	9	1
Patient_127	2011	1951	Practice_21	F	control	2001	10	1
Patient_127	2012	1951	Practice_21	F	control	2001	11	1
Patient_128	2012	1952	Practice_7	F	case	2005	7	6
Patient_129	2012	1968	Practice_9	M	control	2012	0	0
Patient_130	2010	1976	Practice_19	M	control	2003	7	0
Patient_130	2011	1976	Practice_19	M	control	2003	8	0
Patient_130	2012	1976	Practice_19	M	control	2003	9	0
Patient_131	2011	1987	Practice_6	F	control	2011	0	0
Patient_131	2013	1987	Practice_6	F	control	2011	2	0
Patient_131	2014	1987	Practice_6	F	control	2011	3	0
Patient_131	2015	1987	Practice_6	F	control	2011	4	1
Patient_132	2013	1968	Practice_14	M	control	2000	13	1
Patient_133	2011	1976	Practice_7	F	control	2011	0	0
Patient_133	2012	1976	Practice_7	F	control	2011	1	0
Patient_133	2013	1976	Practice_7	F	control	2011	2	1
Patient_133	2014	1976	Practice_7	F	control	2011	3	1
Patient_133	2015	1976	Practice_7	F	control	2011	4	1
Patient_134	2010	1983	Practice_50	M	control	2010	0	0
Patient_134	2011	1983	Practice_50	M	control	2010	1	0
Patient_134	2012	1983	Practice_50	M	control	2010	2	0
Patient_134	2013	1983	Practice_50	M	control	2010	3	0
Patient_134	2014	1983	Practice_50	M	control	2010	4	0
Patient_134	2015	1983	Practice_50	M	control	2010	5	0
Patient_135	2014	1957	Practice_51	M	control	2000	14	0
Patient_136	2011	1982	Practice_38	F	control	2011	0	0
Patient_136	2012	1982	Practice_38	F	control	2011	1	0
Patient_136	2013	1982	Practice_38	F	control	2011	2	0
Patient_136	2014	1982	Practice_38	F	control	2011	3	0
Patient_136	2015	1982	Practice_38	F	control	2011	4	1
Patient_137	2010	1941	Practice_15	M	control	2000	10	2
Patient_137	2011	1941	Practice_15	M	control	2000	11	2
Patient_137	2012	1941	Practice_15	M	control	2000	12	2
Patient_137	2013	1941	Practice_15	M	control	2000	13	2
Patient_137	2014	1941	Practice_15	M	control	2000	14	2
Patient_137	2015	1941	Practice_15	M	control	2000	15	2
Patient_138	2010	1947	Practice_52	F	control	2000	10	3
Patient_138	2011	1947	Practice_52	F	control	2000	11	3
Patient_138	2012	1947	Practice_52	F	control	2000	12	4
Patient_139	2010	1969	Practice_9	F	control	2002	8	3
Patient_139	2011	1969	Practice_9	F	control	2002	9	3
Patient_139	2012	1969	Practice_9	F	control	2002	10	3
Patient_139	2013	1969	Practice_9	F	control	2002	11	3
Patient_139	2014	1969	Practice_9	F	control	2002	12	3
Patient_139	2015	1969	Practice_9	F	control	2002	13	3
Patient_140	2010	1946	Practice_2	F	control	2000	10	4
Patient_140	2011	1946	Practice_2	F	control	2000	11	5
Patient_140	2012	1946	Practice_2	F	control	2000	12	6
Patient_141	2014	1959	Practice_7	F	control	2014	0	0
Patient_141	2015	1959	Practice_7	F	control	2014	1	0
Patient_142	2010	1954	Practice_18	M	control	2000	10	1
Patient_142	2011	1954	Practice_18	M	control	2000	11	1
Patient_142	2012	1954	Practice_18	M	control	2000	12	1
Patient_142	2013	1954	Practice_18	M	control	2000	13	1
Patient_143	2012	1994	Practice_38	M	control	2012	0	0
Patient_143	2013	1994	Practice_38	M	control	2012	1	0
Patient_143	2014	1994	Practice_38	M	control	2012	2	0
Patient_143	2015	1994	Practice_38	M	control	2012	3	0
Patient_144	2014	1981	Practice_29	F	control	2014	0	2
Patient_145	2010	1972	Practice_53	M	control	2000	10	0
Patient_146	2010	1963	Practice_19	M	control	2006	4	2
Patient_147	2010	1963	Practice_19	F	control	2006	4	0
Patient_147	2011	1963	Practice_19	F	control	2006	5	0
Patient_147	2012	1963	Practice_19	F	control	2006	6	0
Patient_147	2013	1963	Practice_19	F	control	2006	7	0
Patient_147	2014	1963	Practice_19	F	control	2006	8	0
Patient_147	2015	1963	Practice_19	F	control	2006	9	0
Patient_148	2010	1957	Practice_3	M	control	2002	8	1
Patient_148	2011	1957	Practice_3	M	control	2002	9	1
Patient_148	2012	1957	Practice_3	M	control	2002	10	1
Patient_148	2013	1957	Practice_3	M	control	2002	11	1
Patient_148	2014	1957	Practice_3	M	control	2002	12	1
Patient_148	2015	1957	Practice_3	M	control	2002	13	2
Patient_149	2011	1947	Practice_6	M	control	2011	0	0
Patient_149	2012	1947	Practice_6	M	control	2011	1	0
Patient_150	2010	1964	Practice_35	F	control	2003	7	0
Patient_150	2011	1964	Practice_35	F	control	2003	8	0
Patient_151	2010	1959	Practice_16	M	control	2001	9	0
Patient_151	2011	1959	Practice_16	M	control	2001	10	0
Patient_151	2012	1959	Practice_16	M	control	2001	11	0
Patient_151	2013	1959	Practice_16	M	control	2001	12	0
Patient_151	2014	1959	Practice_16	M	control	2001	13	0
Patient_151	2015	1959	Practice_16	M	control	2001	14	0
Patient_152	2013	1972	Practice_54	F	control	2013	0	0
Patient_153	2014	1983	Practice_51	F	control	2014	0	0
Patient_154	2010	1973	Practice_7	F	control	2005	5	0
Patient_154	2011	1973	Practice_7	F	control	2005	6	0
Patient_154	2012	1973	Practice_7	F	control	2005	7	0
Patient_154	2013	1973	Practice_7	F	control	2005	8	0
Patient_154	2014	1973	Practice_7	F	control	2005	9	0
Patient_154	2015	1973	Practice_7	F	control	2005	10	0
Patient_155	2013	1979	Practice_48	F	control	2013	0	0
Patient_155	2014	1979	Practice_48	F	control	2013	1	0
Patient_156	2012	1924	Practice_14	M	control	2012	0	0
Patient_156	2013	1924	Practice_14	M	control	2012	1	0
Patient_157	2010	1978	Practice_51	M	control	2008	2	0
Patient_158	2011	1968	Practice_47	M	control	2000	11	0
Patient_158	2012	1968	Practice_47	M	control	2000	12	0
Patient_158	2013	1968	Practice_47	M	control	2000	13	0
Patient_158	2014	1968	Practice_47	M	control	2000	14	0
Patient_158	2015	1968	Practice_47	M	control	2000	15	0
Patient_159	2010	1963	Practice_52	M	control	2000	10	0
Patient_159	2011	1963	Practice_52	M	control	2000	11	0
Patient_159	2012	1963	Practice_52	M	control	2000	12	0
Patient_160	2010	1989	Practice_47	M	control	2009	1	1
Patient_160	2011	1989	Practice_47	M	control	2009	2	1
Patient_160	2012	1989	Practice_47	M	control	2009	3	1
Patient_160	2013	1989	Practice_47	M	control	2009	4	1
Patient_160	2014	1989	Practice_47	M	control	2009	5	1
Patient_160	2015	1989	Practice_47	M	control	2009	6	1
Patient_161	2011	1942	Practice_24	F	control	2011	0	0
Patient_161	2013	1942	Practice_24	F	control	2011	2	0
Patient_162	2010	1986	Practice_8	M	control	2005	5	0
Patient_162	2011	1986	Practice_8	M	control	2005	6	0
Patient_163	2010	1925	Practice_30	F	control	2010	0	1
Patient_163	2011	1925	Practice_30	F	control	2010	1	2
Patient_163	2012	1925	Practice_30	F	control	2010	2	3
Patient_163	2013	1925	Practice_30	F	control	2010	3	3
Patient_163	2014	1925	Practice_30	F	control	2010	4	3
Patient_163	2015	1925	Practice_30	F	control	2010	5	3
Patient_164	2012	1960	Practice_23	F	case	2000	12	0
Patient_165	2014	1992	Practice_9	F	control	2014	0	0
Patient_165	2015	1992	Practice_9	F	control	2014	1	0
Patient_166	2013	1981	Practice_6	M	control	2013	0	0
Patient_167	2013	1983	Practice_54	F	control	2013	0	0
Patient_167	2014	1983	Practice_54	F	control	2013	1	0
Patient_168	2010	1953	Practice_33	F	control	2003	7	4
Patient_168	2011	1953	Practice_33	F	control	2003	8	4
Patient_169	2014	1979	Practice_15	M	control	2005	9	0
Patient_170	2015	1997	Practice_51	F	control	2015	0	0
Patient_171	2010	1930	Practice_20	F	control	2000	10	3
Patient_171	2011	1930	Practice_20	F	control	2000	11	3
Patient_171	2012	1930	Practice_20	F	control	2000	12	3
Patient_172	2010	1973	Practice_34	F	control	2000	10	3
Patient_172	2011	1973	Practice_34	F	control	2000	11	3
Patient_172	2012	1973	Practice_34	F	control	2000	12	3
Patient_172	2013	1973	Practice_34	F	control	2000	13	3
Patient_172	2014	1973	Practice_34	F	control	2000	14	3
Patient_172	2015	1973	Practice_34	F	control	2000	15	3
Patient_173	2010	1924	Practice_22	F	control	2010	0	0
Patient_173	2012	1924	Practice_22	F	control	2010	2	0
Patient_174	2012	1982	Practice_6	M	control	2012	0	0
Patient_174	2014	1982	Practice_6	M	control	2012	2	0
Patient_175	2011	1951	Practice_33	F	control	2004	7	0
Patient_176	2010	1950	Practice_14	F	control	2006	4	0
Patient_176	2011	1950	Practice_14	F	control	2006	5	0
Patient_176	2012	1950	Practice_14	F	control	2006	6	0
Patient_176	2013	1950	Practice_14	F	control	2006	7	0
Patient_176	2014	1950	Practice_14	F	control	2006	8	0
Patient_176	2015	1950	Practice_14	F	control	2006	9	0
Patient_177	2010	1965	Practice_23	F	control	2000	10	1
Patient_177	2014	1965	Practice_23	F	control	2000	14	1
Patient_178	2012	1929	Practice_20	F	control	2012	0	0
Patient_179	2011	1938	Practice_10	M	control	2011	0	0
Patient_180	2010	1956	Practice_18	F	control	2000	10	1
Patient_180	2011	1956	Practice_18	F	control	2000	11	1
Patient_180	2012	1956	Practice_18	F	control	2000	12	1
Patient_180	2013	1956	Practice_18	F	control	2000	13	1
Patient_181	2011	1982	Practice_28	F	control	2011	0	0
Patient_182	2011	1950	Practice_55	M	control	2011	0	0
Patient_183	2012	1955	Practice_19	M	control	2012	0	0
Patient_183	2013	1955	Practice_19	M	control	2012	1	0
Patient_183	2014	1955	Practice_19	M	control	2012	2	0
Patient_183	2015	1955	Practice_19	M	control	2012	3	0
Patient_184	2014	1980	Practice_2	F	control	2014	0	0
Patient_184	2015	1980	Practice_2	F	control	2014	1	0
Patient_185	2010	1991	Practice_23	M	control	2009	1	0
Patient_185	2011	1991	Practice_23	M	control	2009	2	0
Patient_185	2012	1991	Practice_23	M	control	2009	3	0
Patient_185	2013	1991	Practice_23	M	control	2009	4	0
Patient_185	2014	1991	Practice_23	M	control	2009	5	0
Patient_185	2015	1991	Practice_23	M	control	2009	6	0
Patient_186	2010	1983	Practice_5	F	control	2006	4	1
Patient_186	2011	1983	Practice_5	F	control	2006	5	2
Patient_186	2012	1983	Practice_5	F	control	2006	6	2
Patient_186	2013	1983	Practice_5	F	control	2006	7	2
Patient_186	2015	1983	Practice_5	F	control	2006	9	2
Patient_187	2010	1932	Practice_33	M	control	2003	7	1
Patient_187	2011	1932	Practice_33	M	control	2003	8	1
Patient_188	2011	1966	Practice_21	F	control	2005	6	0
Patient_188	2012	1966	Practice_21	F	control	2005	7	0
Patient_189	2010	1972	Practice_33	F	control	2003	7	1
Patient_189	2011	1972	Practice_33	F	control	2003	8	1
Patient_190	2010	1988	Practice_19	F	control	2007	3	0
Patient_190	2011	1988	Practice_19	F	control	2007	4	0
Patient_190	2012	1988	Practice_19	F	control	2007	5	0
Patient_190	2013	1988	Practice_19	F	control	2007	6	0
Patient_190	2014	1988	Practice_19	F	control	2007	7	0
Patient_190	2015	1988	Practice_19	F	control	2007	8	0
Patient_191	2010	1927	Practice_56	F	control	2000	10	1
Patient_191	2011	1927	Practice_56	F	control	2000	11	1
Patient_191	2012	1927	Practice_56	F	control	2000	12	2
Patient_191	2013	1927	Practice_56	F	control	2000	13	2
Patient_191	2014	1927	Practice_56	F	control	2000	14	2
Patient_192	2013	1988	Practice_50	F	control	2007	6	0
Patient_193	2013	1995	Practice_14	F	control	2013	0	0
Patient_194	2010	1943	Practice_36	F	control	2000	10	4
Patient_194	2011	1943	Practice_36	F	control	2000	11	4
Patient_194	2012	1943	Practice_36	F	control	2000	12	4
Patient_194	2013	1943	Practice_36	F	control	2000	13	4
Patient_194	2014	1943	Practice_36	F	control	2000	14	5
Patient_194	2015	1943	Practice_36	F	control	2000	15	6
Patient_195	2010	1988	Practice_33	F	control	2006	4	0
Patient_195	2011	1988	Practice_33	F	control	2006	5	0
Patient_196	2012	1983	Practice_6	F	control	2012	0	0
Patient_196	2013	1983	Practice_6	F	control	2012	1	0
Patient_196	2014	1983	Practice_6	F	control	2012	2	0
Patient_196	2015	1983	Practice_6	F	control	2012	3	0
Patient_197	2013	1946	Practice_56	F	control	2013	0	0
Patient_198	2010	1976	Practice_19	F	control	2003	7	0
Patient_199	2010	1976	Practice_6	M	control	2010	0	0
Patient_200	2015	1966	Practice_42	F	control	2015	0	0
Patient_201	2010	1933	Practice_51	M	control	2005	5	3
Patient_201	2011	1933	Practice_51	M	control	2005	6	4
Patient_201	2012	1933	Practice_51	M	control	2005	7	5
Patient_201	2013	1933	Practice_51	M	control	2005	8	5
Patient_201	2014	1933	Practice_51	M	control	2005	9	5
Patient_201	2015	1933	Practice_51	M	control	2005	10	6
Patient_202	2015	1952	Practice_7	F	control	2015	0	0
Patient_203	2011	1938	Practice_7	F	control	2011	0	2
Patient_203	2012	1938	Practice_7	F	control	2011	1	2
Patient_203	2013	1938	Practice_7	F	control	2011	2	2
Patient_203	2014	1938	Practice_7	F	control	2011	3	2
Patient_203	2015	1938	Practice_7	F	control	2011	4	3
Patient_204	2010	1942	Practice_57	M	control	2000	10	2
Patient_204	2011	1942	Practice_57	M	control	2000	11	2
Patient_204	2012	1942	Practice_57	M	control	2000	12	2
Patient_205	2010	1980	Practice_6	F	control	2005	5	0
Patient_205	2011	1980	Practice_6	F	control	2005	6	0
Patient_206	2011	1980	Practice_13	M	control	2000	11	1
Patient_206	2012	1980	Practice_13	M	control	2000	12	1
Patient_206	2013	1980	Practice_13	M	control	2000	13	1
Patient_206	2014	1980	Practice_13	M	control	2000	14	1
Patient_206	2015	1980	Practice_13	M	control	2000	15	1
Patient_207	2010	1960	Practice_11	M	control	2002	8	1
Patient_207	2011	1960	Practice_11	M	control	2002	9	1
Patient_207	2012	1960	Practice_11	M	control	2002	10	1
Patient_207	2013	1960	Practice_11	M	control	2002	11	1
Patient_207	2014	1960	Practice_11	M	control	2002	12	1
Patient_207	2015	1960	Practice_11	M	control	2002	13	2
Patient_208	2014	1939	Practice_13	F	control	2014	0	1
Patient_209	2014	1948	Practice_29	F	control	2014	0	0
Patient_210	2010	1989	Practice_6	F	control	2007	3	0
Patient_210	2011	1989	Practice_6	F	control	2007	4	0
Patient_210	2012	1989	Practice_6	F	control	2007	5	0
Patient_210	2013	1989	Practice_6	F	control	2007	6	0
Patient_210	2014	1989	Practice_6	F	control	2007	7	0
Patient_210	2015	1989	Practice_6	F	control	2007	8	0
Patient_211	2010	1922	Practice_23	F	control	2002	8	4
Patient_211	2011	1922	Practice_23	F	control	2002	9	4
Patient_211	2012	1922	Practice_23	F	control	2002	10	4
Patient_211	2013	1922	Practice_23	F	control	2002	11	4
Patient_211	2014	1922	Practice_23	F	control	2002	12	5
Patient_211	2015	1922	Practice_23	F	control	2002	13	5
Patient_212	2015	1997	Practice_34	F	control	2015	0	0
Patient_213	2010	1926	Practice_55	F	control	2000	10	3
Patient_213	2011	1926	Practice_55	F	control	2000	11	3
Patient_213	2012	1926	Practice_55	F	control	2000	12	3
Patient_214	2013	1977	Practice_9	F	control	2013	0	1
Patient_214	2014	1977	Practice_9	F	control	2013	1	1
Patient_214	2015	1977	Practice_9	F	control	2013	2	1
Patient_215	2010	1949	Practice_24	M	control	2006	4	1
Patient_215	2011	1949	Practice_24	M	control	2006	5	1
Patient_215	2012	1949	Practice_24	M	control	2006	6	2
Patient_215	2013	1949	Practice_24	M	control	2006	7	2
Patient_215	2014	1949	Practice_24	M	control	2006	8	2
Patient_215	2015	1949	Practice_24	M	control	2006	9	2
Patient_216	2010	1962	Practice_14	M	control	2000	10	0
Patient_216	2011	1962	Practice_14	M	control	2000	11	0
Patient_216	2012	1962	Practice_14	M	control	2000	12	0
Patient_216	2013	1962	Practice_14	M	control	2000	13	0
Patient_216	2014	1962	Practice_14	M	control	2000	14	0
Patient_216	2015	1962	Practice_14	M	control	2000	15	0
Patient_217	2010	1970	Practice_48	F	control	2007	3	1
Patient_217	2011	1970	Practice_48	F	control	2007	4	1
Patient_217	2012	1970	Practice_48	F	control	2007	5	1
Patient_217	2013	1970	Practice_48	F	control	2007	6	1
Patient_217	2014	1970	Practice_48	F	control	2007	7	1
Patient_217	2015	1970	Practice_48	F	control	2007	8	1
Patient_218	2012	1969	Practice_25	F	control	2012	0	0
Patient_218	2013	1969	Practice_25	F	control	2012	1	0
Patient_218	2014	1969	Practice_25	F	control	2012	2	0
Patient_219	2012	1968	Practice_21	F	control	2012	0	0
Patient_220	2014	1993	Practice_15	M	control	2014	0	0
Patient_221	2013	1987	Practice_58	M	control	2013	0	0
Patient_222	2010	1988	Practice_19	M	control	2006	4	0
Patient_222	2011	1988	Practice_19	M	control	2006	5	0
Patient_222	2012	1988	Practice_19	M	control	2006	6	0
Patient_222	2014	1988	Practice_19	M	control	2006	8	0
Patient_223	2010	1970	Practice_13	M	control	2005	5	0
Patient_224	2010	1940	Practice_59	F	control	2000	10	1
Patient_224	2011	1940	Practice_59	F	control	2000	11	1
Patient_224	2012	1940	Practice_59	F	control	2000	12	1
Patient_224	2013	1940	Practice_59	F	control	2000	13	1
Patient_224	2014	1940	Practice_59	F	control	2000	14	1
Patient_224	2015	1940	Practice_59	F	control	2000	15	1
Patient_225	2010	1955	Practice_60	F	control	2000	10	2
Patient_225	2011	1955	Practice_60	F	control	2000	11	3
Patient_225	2012	1955	Practice_60	F	control	2000	12	3
Patient_226	2010	1975	Practice_13	M	control	2010	0	0
Patient_226	2014	1975	Practice_13	M	control	2010	4	0
Patient_227	2010	1959	Practice_7	M	control	2009	1	0
Patient_227	2011	1959	Practice_7	M	control	2009	2	0
Patient_227	2012	1959	Practice_7	M	control	2009	3	0
Patient_227	2013	1959	Practice_7	M	control	2009	4	0
Patient_227	2014	1959	Practice_7	M	control	2009	5	0
Patient_228	2010	1942	Practice_10	F	control	2000	10	4
Patient_228	2011	1942	Practice_10	F	control	2000	11	4
Patient_228	2012	1942	Practice_10	F	control	2000	12	4
Patient_228	2013	1942	Practice_10	F	control	2000	13	4
Patient_229	2014	1971	Practice_24	F	control	2001	13	0
Patient_230	2012	1984	Practice_9	F	control	2012	0	1
Patient_230	2013	1984	Practice_9	F	control	2012	1	2
Patient_230	2014	1984	Practice_9	F	control	2012	2	2
Patient_230	2015	1984	Practice_9	F	control	2012	3	2
Patient_231	2014	1948	Practice_26	F	control	2008	6	0
Patient_232	2010	1964	Practice_5	M	control	2009	1	0
Patient_232	2011	1964	Practice_5	M	control	2009	2	1
Patient_232	2012	1964	Practice_5	M	control	2009	3	1
Patient_232	2013	1964	Practice_5	M	control	2009	4	1
Patient_232	2014	1964	Practice_5	M	control	2009	5	1
Patient_232	2015	1964	Practice_5	M	control	2009	6	1
Patient_233	2011	1945	Practice_7	F	control	2011	0	0
Patient_233	2012	1945	Practice_7	F	control	2011	1	1
Patient_233	2013	1945	Practice_7	F	control	2011	2	1
Patient_233	2014	1945	Practice_7	F	control	2011	3	2
Patient_233	2015	1945	Practice_7	F	control	2011	4	2
Patient_234	2010	1967	Practice_1	M	control	2010	0	0
Patient_234	2011	1967	Practice_1	M	control	2010	1	0
Patient_234	2012	1967	Practice_1	M	control	2010	2	0
Patient_234	2013	1967	Practice_1	M	control	2010	3	0
Patient_234	2014	1967	Practice_1	M	control	2010	4	0
Patient_234	2015	1967	Practice_1	M	control	2010	5	0
Patient_235	2014	1975	Practice_24	M	control	2014	0	0
Patient_235	2015	1975	Practice_24	M	control	2014	1	0
Patient_236	2011	1950	Practice_13	M	control	2000	11	2
Patient_236	2012	1950	Practice_13	M	control	2000	12	2
Patient_236	2013	1950	Practice_13	M	control	2000	13	2
Patient_236	2014	1950	Practice_13	M	control	2000	14	2
Patient_237	2010	1982	Practice_15	F	control	2007	3	0
Patient_237	2011	1982	Practice_15	F	control	2007	4	0
Patient_237	2012	1982	Practice_15	F	control	2007	5	0
Patient_237	2014	1982	Practice_15	F	control	2007	7	0
Patient_238	2011	1990	Practice_60	M	control	2011	0	0
Patient_239	2010	1962	Practice_35	M	control	2001	9	0
Patient_239	2011	1962	Practice_35	M	control	2001	10	0
Patient_240	2010	1951	Practice_52	M	control	2000	10	0
Patient_240	2011	1951	Practice_52	M	control	2000	11	0
Patient_240	2012	1951	Practice_52	M	control	2000	12	0
Patient_241	2010	1931	Practice_61	F	control	2000	10	2
Patient_241	2011	1931	Practice_61	F	control	2000	11	2
Patient_241	2012	1931	Practice_61	F	control	2000	12	2
Patient_242	2011	1934	Practice_19	F	control	2011	0	2
Patient_242	2012	1934	Practice_19	F	control	2011	1	3
Patient_242	2013	1934	Practice_19	F	control	2011	2	3
Patient_242	2014	1934	Practice_19	F	control	2011	3	4
Patient_243	2011	1983	Practice_6	M	control	2011	0	0
Patient_244	2010	1983	Practice_33	F	control	2003	7	1
Patient_244	2011	1983	Practice_33	F	control	2003	8	1
Patient_245	2010	1964	Practice_1	M	control	2002	8	0
Patient_246	2010	1983	Practice_7	F	control	2005	5	1
Patient_246	2011	1983	Practice_7	F	control	2005	6	1
Patient_246	2012	1983	Practice_7	F	control	2005	7	1
Patient_246	2013	1983	Practice_7	F	control	2005	8	1
Patient_246	2014	1983	Practice_7	F	control	2005	9	1
Patient_246	2015	1983	Practice_7	F	control	2005	10	1
Patient_247	2012	1973	Practice_28	M	control	2012	0	0
Patient_247	2013	1973	Practice_28	M	control	2012	1	1
Patient_247	2014	1973	Practice_28	M	control	2012	2	1
Patient_248	2013	1956	Practice_62	F	case	2002	11	0
Patient_249	2010	1991	Practice_7	F	control	2010	0	0
Patient_250	2012	1964	Practice_1	M	control	2000	12	1
Patient_250	2014	1964	Practice_1	M	control	2000	14	1
Patient_251	2012	1972	Practice_28	F	control	2012	0	0
Patient_251	2013	1972	Practice_28	F	control	2012	1	1
Patient_251	2014	1972	Practice_28	F	control	2012	2	1
Patient_251	2015	1972	Practice_28	F	control	2012	3	1
Patient_252	2011	1980	Practice_25	F	control	2001	10	0
Patient_253	2010	1943	Practice_58	M	control	2003	7	3
Patient_253	2011	1943	Practice_58	M	control	2003	8	3
Patient_253	2012	1943	Practice_58	M	control	2003	9	4
Patient_253	2013	1943	Practice_58	M	control	2003	10	4
Patient_254	2010	1957	Practice_17	F	control	2002	8	11
Patient_254	2011	1957	Practice_17	F	control	2002	9	12
Patient_254	2012	1957	Practice_17	F	control	2002	10	13
Patient_254	2013	1957	Practice_17	F	control	2002	11	14
Patient_254	2014	1957	Practice_17	F	control	2002	12	15
Patient_254	2015	1957	Practice_17	F	control	2002	13	15
Patient_255	2012	1991	Practice_16	F	control	2012	0	0
Patient_255	2013	1991	Practice_16	F	control	2012	1	0
Patient_256	2012	1986	Practice_47	M	control	2012	0	0
Patient_257	2010	1960	Practice_50	M	control	2000	10	0
Patient_257	2011	1960	Practice_50	M	control	2000	11	0
Patient_257	2012	1960	Practice_50	M	control	2000	12	0
Patient_257	2013	1960	Practice_50	M	control	2000	13	0
Patient_257	2014	1960	Practice_50	M	control	2000	14	0
Patient_257	2015	1960	Practice_50	M	control	2000	15	0
Patient_258	2010	1955	Practice_53	F	control	2008	2	0
Patient_259	2010	1960	Practice_21	M	control	2000	10	1
Patient_259	2011	1960	Practice_21	M	control	2000	11	1
Patient_259	2014	1960	Practice_21	M	control	2000	14	1
Patient_259	2015	1960	Practice_21	M	control	2000	15	1
Patient_260	2013	1954	Practice_45	M	control	2013	0	3
Patient_260	2014	1954	Practice_45	M	control	2013	1	3
Patient_260	2015	1954	Practice_45	M	control	2013	2	3
Patient_261	2013	1988	Practice_47	F	control	2013	0	0
Patient_262	2014	1980	Practice_47	M	control	2014	0	0
Patient_263	2010	1937	Practice_34	F	control	2000	10	2
Patient_263	2011	1937	Practice_34	F	control	2000	11	2
Patient_263	2012	1937	Practice_34	F	control	2000	12	2
Patient_263	2013	1937	Practice_34	F	control	2000	13	2
Patient_263	2014	1937	Practice_34	F	control	2000	14	2
Patient_263	2015	1937	Practice_34	F	control	2000	15	3
Patient_264	2010	1974	Practice_11	M	control	2001	9	0
Patient_264	2011	1974	Practice_11	M	control	2001	10	0
Patient_264	2012	1974	Practice_11	M	control	2001	11	0
Patient_264	2013	1974	Practice_11	M	control	2001	12	0
Patient_264	2014	1974	Practice_11	M	control	2001	13	0
Patient_264	2015	1974	Practice_11	M	control	2001	14	0
Patient_265	2010	1977	Practice_52	M	control	2000	10	2
Patient_265	2011	1977	Practice_52	M	control	2000	11	2
Patient_265	2012	1977	Practice_52	M	control	2000	12	2
Patient_266	2013	1962	Practice_7	M	control	2013	0	0
Patient_267	2010	1961	Practice_4	F	control	2002	8	0
Patient_267	2011	1961	Practice_4	F	control	2002	9	1
Patient_267	2012	1961	Practice_4	F	control	2002	10	1
Patient_267	2013	1961	Practice_4	F	control	2002	11	2
Patient_267	2014	1961	Practice_4	F	control	2002	12	3
Patient_267	2015	1961	Practice_4	F	control	2002	13	3
Patient_268	2010	1933	Practice_41	F	control	2009	1	0
Patient_268	2011	1933	Practice_41	F	control	2009	2	0
Patient_269	2010	1964	Practice_48	M	control	2009	1	0
Patient_269	2011	1964	Practice_48	M	control	2009	2	1
Patient_269	2012	1964	Practice_48	M	control	2009	3	1
Patient_269	2013	1964	Practice_48	M	control	2009	4	1
Patient_269	2014	1964	Practice_48	M	control	2009	5	1
Patient_269	2015	1964	Practice_48	M	control	2009	6	1
Patient_270	2011	1989	Practice_50	M	control	2011	0	0
Patient_271	2014	1989	Practice_24	M	control	2009	5	0
Patient_272	2012	1966	Practice_51	F	control	2006	6	1
Patient_272	2013	1966	Practice_51	F	control	2006	7	2
Patient_272	2014	1966	Practice_51	F	control	2006	8	2
Patient_272	2015	1966	Practice_51	F	control	2006	9	2
Patient_273	2010	1930	Practice_23	F	control	2000	10	8
Patient_273	2011	1930	Practice_23	F	control	2000	11	10
Patient_273	2012	1930	Practice_23	F	control	2000	12	10
Patient_273	2013	1930	Practice_23	F	control	2000	13	10
Patient_273	2014	1930	Practice_23	F	control	2000	14	10
Patient_273	2015	1930	Practice_23	F	control	2000	15	10
Patient_274	2012	1976	Practice_28	M	control	2012	0	0
Patient_274	2013	1976	Practice_28	M	control	2012	1	0
Patient_274	2014	1976	Practice_28	M	control	2012	2	0
Patient_274	2015	1976	Practice_28	M	control	2012	3	0
Patient_275	2013	1977	Practice_51	M	control	2013	0	0
Patient_275	2014	1977	Practice_51	M	control	2013	1	0
Patient_275	2015	1977	Practice_51	M	control	2013	2	0
Patient_276	2011	1978	Practice_23	M	control	2011	0	0
Patient_276	2012	1978	Practice_23	M	control	2011	1	0
Patient_276	2014	1978	Practice_23	M	control	2011	3	0
Patient_276	2015	1978	Practice_23	M	control	2011	4	0
Patient_277	2010	1934	Practice_1	F	control	2000	10	10
Patient_277	2011	1934	Practice_1	F	control	2000	11	10
Patient_277	2012	1934	Practice_1	F	control	2000	12	10
Patient_277	2013	1934	Practice_1	F	control	2000	13	10
Patient_277	2014	1934	Practice_1	F	control	2000	14	10
Patient_277	2015	1934	Practice_1	F	control	2000	15	10
Patient_278	2010	1959	Practice_21	M	control	2000	10	1
Patient_278	2011	1959	Practice_21	M	control	2000	11	1
Patient_278	2012	1959	Practice_21	M	control	2000	12	1
Patient_278	2013	1959	Practice_21	M	control	2000	13	1
Patient_278	2014	1959	Practice_21	M	control	2000	14	1
Patient_278	2015	1959	Practice_21	M	control	2000	15	2
Patient_279	2011	1945	Practice_7	M	control	2011	0	0
Patient_279	2013	1945	Practice_7	M	control	2011	2	0
Patient_279	2014	1945	Practice_7	M	control	2011	3	0
Patient_279	2015	1945	Practice_7	M	control	2011	4	0
Patient_280	2015	1967	Practice_19	M	control	2006	9	0
Patient_281	2013	1981	Practice_42	M	control	2013	0	0
Patient_282	2010	1956	Practice_18	M	control	2000	10	4
Patient_282	2011	1956	Practice_18	M	control	2000	11	5
Patient_282	2012	1956	Practice_18	M	control	2000	12	5
Patient_282	2013	1956	Practice_18	M	control	2000	13	6
Patient_283	2015	1955	Practice_38	M	control	2015	0	3
Patient_284	2010	1980	Practice_33	M	control	2006	4	0
Patient_284	2011	1980	Practice_33	M	control	2006	5	0
Patient_285	2012	1958	Practice_46	M	case	2003	9	0
Patient_286	2011	1973	Practice_7	M	control	2011	0	0
Patient_287	2010	1956	Practice_39	M	control	2000	10	1
Patient_287	2011	1956	Practice_39	M	control	2000	11	1
Patient_287	2012	1956	Practice_39	M	control	2000	12	1
Patient_287	2013	1956	Practice_39	M	control	2000	13	1
Patient_287	2014	1956	Practice_39	M	control	2000	14	1
Patient_287	2015	1956	Practice_39	M	control	2000	15	1
Patient_288	2010	1932	Practice_11	M	control	2003	7	3
Patient_288	2011	1932	Practice_11	M	control	2003	8	3
Patient_288	2012	1932	Practice_11	M	control	2003	9	3
Patient_288	2013	1932	Practice_11	M	control	2003	10	4
Patient_288	2014	1932	Practice_11	M	control	2003	11	4
Patient_288	2015	1932	Practice_11	M	control	2003	12	4
Patient_289	2010	1976	Practice_14	F	control	2006	4	1
Patient_289	2011	1976	Practice_14	F	control	2006	5	1
Patient_289	2012	1976	Practice_14	F	control	2006	6	1
Patient_289	2013	1976	Practice_14	F	control	2006	7	1
Patient_289	2014	1976	Practice_14	F	control	2006	8	1
Patient_289	2015	1976	Practice_14	F	control	2006	9	1
Patient_290	2010	1966	Practice_56	F	control	2001	9	0
Patient_291	2011	1956	Practice_1	F	control	2011	0	0
Patient_291	2015	1956	Practice_1	F	control	2011	4	0
Patient_292	2010	1946	Practice_63	F	control	2000	10	2
Patient_292	2011	1946	Practice_63	F	control	2000	11	3
Patient_292	2012	1946	Practice_63	F	control	2000	12	3
Patient_292	2013	1946	Practice_63	F	control	2000	13	4
Patient_292	2014	1946	Practice_63	F	control	2000	14	4
Patient_292	2015	1946	Practice_63	F	control	2000	15	4
Patient_293	2014	1916	Practice_51	F	control	2014	0	7
Patient_293	2015	1916	Practice_51	F	control	2014	1	7
Patient_294	2015	1993	Practice_6	M	control	2015	0	0
Patient_295	2011	1985	Practice_13	F	control	2011	0	0
Patient_295	2012	1985	Practice_13	F	control	2011	1	0
Patient_295	2013	1985	Practice_13	F	control	2011	2	0
Patient_295	2014	1985	Practice_13	F	control	2011	3	0
Patient_295	2015	1985	Practice_13	F	control	2011	4	0
Patient_296	2012	1961	Practice_6	M	control	2000	12	0
Patient_296	2015	1961	Practice_6	M	control	2000	15	0
Patient_297	2010	1984	Practice_6	F	control	2006	4	0
Patient_297	2011	1984	Practice_6	F	control	2006	5	0
Patient_297	2012	1984	Practice_6	F	control	2006	6	0
Patient_297	2013	1984	Practice_6	F	control	2006	7	0
Patient_297	2014	1984	Practice_6	F	control	2006	8	0
Patient_297	2015	1984	Practice_6	F	control	2006	9	0
Patient_298	2010	1932	Practice_4	F	control	2010	0	2
Patient_298	2011	1932	Practice_4	F	control	2010	1	2
Patient_298	2012	1932	Practice_4	F	control	2010	2	4
Patient_299	2011	1969	Practice_2	F	control	2011	0	0
Patient_299	2015	1969	Practice_2	F	control	2011	4	0
Patient_300	2010	1933	Practice_56	M	control	2004	6	1
Patient_300	2011	1933	Practice_56	M	control	2004	7	1
Patient_300	2012	1933	Practice_56	M	control	2004	8	1
Patient_300	2013	1933	Practice_56	M	control	2004	9	1
Patient_300	2014	1933	Practice_56	M	control	2004	10	1
Patient_300	2015	1933	Practice_56	M	control	2004	11	1
Patient_301	2013	1964	Practice_16	M	control	2013	0	0
Patient_301	2014	1964	Practice_16	M	control	2013	1	0
Patient_301	2015	1964	Practice_16	M	control	2013	2	0
Patient_302	2014	1985	Practice_47	F	control	2014	0	0
Patient_303	2010	1974	Practice_6	M	control	2001	9	0
Patient_303	2011	1974	Practice_6	M	control	2001	10	0
Patient_303	2012	1974	Practice_6	M	control	2001	11	0
Patient_303	2013	1974	Practice_6	M	control	2001	12	0
Patient_303	2014	1974	Practice_6	M	control	2001	13	0
Patient_304	2010	1954	Practice_23	F	control	2000	10	3
Patient_304	2011	1954	Practice_23	F	control	2000	11	4
Patient_304	2012	1954	Practice_23	F	control	2000	12	4
Patient_304	2013	1954	Practice_23	F	control	2000	13	6
Patient_304	2014	1954	Practice_23	F	control	2000	14	6
Patient_304	2015	1954	Practice_23	F	control	2000	15	7
Patient_305	2010	1983	Practice_14	F	control	2001	9	0
Patient_305	2011	1983	Practice_14	F	control	2001	10	0
Patient_305	2014	1983	Practice_14	F	control	2001	13	0
Patient_306	2013	1995	Practice_4	M	control	2013	0	1
Patient_306	2014	1995	Practice_4	M	control	2013	1	1
Patient_306	2015	1995	Practice_4	M	control	2013	2	1
Patient_307	2010	1975	Practice_64	F	control	2000	10	0
Patient_307	2011	1975	Practice_64	F	control	2000	11	0
Patient_307	2012	1975	Practice_64	F	control	2000	12	0
Patient_308	2014	1987	Practice_56	M	control	2014	0	0
Patient_308	2015	1987	Practice_56	M	control	2014	1	0
Patient_309	2014	1982	Practice_32	M	control	2014	0	0
Patient_310	2010	1983	Practice_58	F	control	2003	7	0
Patient_310	2011	1983	Practice_58	F	control	2003	8	0
Patient_310	2012	1983	Practice_58	F	control	2003	9	0
Patient_310	2013	1983	Practice_58	F	control	2003	10	0
Patient_310	2014	1983	Practice_58	F	control	2003	11	0
Patient_311	2010	1958	Practice_1	M	control	2004	6	1
Patient_311	2011	1958	Practice_1	M	control	2004	7	2
Patient_311	2012	1958	Practice_1	M	control	2004	8	2
Patient_311	2013	1958	Practice_1	M	control	2004	9	3
Patient_311	2014	1958	Practice_1	M	control	2004	10	3
Patient_311	2015	1958	Practice_1	M	control	2004	11	3
Patient_312	2015	1952	Practice_1	F	control	2015	0	0
Patient_313	2015	1961	Practice_6	F	control	2000	15	0
Patient_314	2010	1952	Practice_20	F	control	2003	7	0
Patient_314	2011	1952	Practice_20	F	control	2003	8	0
Patient_314	2012	1952	Practice_20	F	control	2003	9	0
Patient_314	2013	1952	Practice_20	F	control	2003	10	0
Patient_314	2014	1952	Practice_20	F	control	2003	11	0
Patient_314	2015	1952	Practice_20	F	control	2003	12	0
Patient_315	2010	1952	Practice_30	F	control	2007	3	2
Patient_315	2011	1952	Practice_30	F	control	2007	4	2
Patient_315	2012	1952	Practice_30	F	control	2007	5	2
Patient_315	2013	1952	Practice_30	F	control	2007	6	2
Patient_315	2014	1952	Practice_30	F	control	2007	7	2
Patient_315	2015	1952	Practice_30	F	control	2007	8	2
Patient_316	2011	1991	Practice_6	F	control	2011	0	0
Patient_316	2013	1991	Practice_6	F	control	2011	2	0
Patient_317	2010	1987	Practice_16	F	control	2005	5	0
Patient_317	2011	1987	Practice_16	F	control	2005	6	0
Patient_317	2012	1987	Practice_16	F	control	2005	7	0
Patient_317	2013	1987	Practice_16	F	control	2005	8	0
Patient_317	2014	1987	Practice_16	F	control	2005	9	0
Patient_317	2015	1987	Practice_16	F	control	2005	10	0
Patient_318	2015	1955	Practice_7	F	control	2015	0	0
Patient_319	2010	1939	Practice_17	M	control	2002	8	3
Patient_319	2011	1939	Practice_17	M	control	2002	9	3
Patient_319	2012	1939	Practice_17	M	control	2002	10	3
Patient_319	2013	1939	Practice_17	M	control	2002	11	3
Patient_319	2014	1939	Practice_17	M	control	2002	12	3
Patient_319	2015	1939	Practice_17	M	control	2002	13	4
Patient_320	2010	1968	Practice_57	F	control	2001	9	0
Patient_320	2011	1968	Practice_57	F	control	2001	10	0
Patient_321	2010	1977	Practice_16	F	control	2000	10	0
Patient_321	2011	1977	Practice_16	F	control	2000	11	0
Patient_321	2012	1977	Practice_16	F	control	2000	12	0
Patient_321	2013	1977	Practice_16	F	control	2000	13	0
Patient_321	2014	1977	Practice_16	F	control	2000	14	0
Patient_321	2015	1977	Practice_16	F	control	2000	15	0
Patient_322	2010	1990	Practice_57	F	control	2008	2	1
Patient_322	2011	1990	Practice_57	F	control	2008	3	1
Patient_322	2012	1990	Practice_57	F	control	2008	4	1
Patient_323	2011	1961	Practice_52	F	control	2011	0	0
Patient_324	2010	1991	Practice_33	M	control	2009	1	0
Patient_324	2011	1991	Practice_33	M	control	2009	2	0
Patient_325	2014	1933	Practice_30	M	control	2014	0	0
Patient_326	2010	1985	Practice_55	M	control	2008	2	0
Patient_326	2011	1985	Practice_55	M	control	2008	3	0
Patient_326	2014	1985	Practice_55	M	control	2008	6	0
Patient_327	2010	1976	Practice_4	F	control	2002	8	0
Patient_327	2011	1976	Practice_4	F	control	2002	9	0
Patient_327	2012	1976	Practice_4	F	control	2002	10	0
Patient_327	2013	1976	Practice_4	F	control	2002	11	0
Patient_327	2014	1976	Practice_4	F	control	2002	12	0
Patient_327	2015	1976	Practice_4	F	control	2002	13	0
Patient_328	2011	1930	Practice_36	F	control	2011	0	0
Patient_328	2014	1930	Practice_36	F	control	2011	3	0
Patient_329	2010	1990	Practice_6	M	control	2008	2	0
Patient_329	2011	1990	Practice_6	M	control	2008	3	0
Patient_329	2012	1990	Practice_6	M	control	2008	4	0
Patient_330	2010	1937	Practice_47	F	control	2000	10	7
Patient_330	2011	1937	Practice_47	F	control	2000	11	8
Patient_330	2012	1937	Practice_47	F	control	2000	12	8
Patient_330	2013	1937	Practice_47	F	control	2000	13	9
Patient_330	2014	1937	Practice_47	F	control	2000	14	9
Patient_330	2015	1937	Practice_47	F	control	2000	15	9
Patient_331	2014	1936	Practice_12	M	control	2014	0	0
Patient_331	2015	1936	Practice_12	M	control	2014	1	0
Patient_332	2010	1983	Practice_6	F	control	2007	3	0
Patient_332	2011	1983	Practice_6	F	control	2007	4	1
Patient_332	2015	1983	Practice_6	F	control	2007	8	1
Patient_333	2010	1960	Practice_10	F	control	2000	10	1
Patient_333	2011	1960	Practice_10	F	control	2000	11	1
Patient_333	2012	1960	Practice_10	F	control	2000	12	1
Patient_333	2013	1960	Practice_10	F	control	2000	13	1
Patient_334	2010	1965	Practice_16	M	control	2000	10	0
Patient_334	2011	1965	Practice_16	M	control	2000	11	0
Patient_335	2010	1954	Practice_14	M	control	2000	10	1
Patient_335	2011	1954	Practice_14	M	control	2000	11	1
Patient_335	2012	1954	Practice_14	M	control	2000	12	1
Patient_335	2013	1954	Practice_14	M	control	2000	13	1
Patient_335	2014	1954	Practice_14	M	control	2000	14	1
Patient_335	2015	1954	Practice_14	M	control	2000	15	1
Patient_336	2012	1980	Practice_9	F	control	2012	0	0
Patient_336	2013	1980	Practice_9	F	control	2012	1	0
Patient_336	2014	1980	Practice_9	F	control	2012	2	0
Patient_336	2015	1980	Practice_9	F	control	2012	3	0
Patient_337	2012	1977	Practice_18	M	control	2012	0	0
Patient_337	2013	1977	Practice_18	M	control	2012	1	0
Patient_338	2011	1963	Practice_7	M	control	2011	0	1
Patient_338	2012	1963	Practice_7	M	control	2011	1	1
Patient_338	2013	1963	Practice_7	M	control	2011	2	2
Patient_338	2014	1963	Practice_7	M	control	2011	3	2
Patient_338	2015	1963	Practice_7	M	control	2011	4	2
Patient_339	2015	1929	Practice_51	M	control	2015	0	5
Patient_340	2015	1975	Practice_5	M	control	2000	15	1
Patient_341	2012	1942	Practice_31	F	control	2012	0	0
Patient_342	2012	1932	Practice_18	F	control	2005	7	0
Patient_343	2013	1985	Practice_28	M	control	2013	0	0
Patient_344	2014	1983	Practice_21	M	control	2014	0	0
Patient_344	2015	1983	Practice_21	M	control	2014	1	0
Patient_345	2010	1948	Practice_1	F	control	2000	10	6
Patient_345	2011	1948	Practice_1	F	control	2000	11	6
Patient_345	2012	1948	Practice_1	F	control	2000	12	6
Patient_345	2013	1948	Practice_1	F	control	2000	13	6
Patient_345	2014	1948	Practice_1	F	control	2000	14	6
Patient_345	2015	1948	Practice_1	F	control	2000	15	6
Patient_346	2010	1952	Practice_52	F	control	2010	0	0
Patient_347	2010	1986	Practice_4	M	control	2004	6	3
Patient_347	2011	1986	Practice_4	M	control	2004	7	3
Patient_347	2012	1986	Practice_4	M	control	2004	8	3
Patient_347	2013	1986	Practice_4	M	control	2004	9	3
Patient_347	2014	1986	Practice_4	M	control	2004	10	3
Patient_347	2015	1986	Practice_4	M	control	2004	11	3
Patient_348	2015	1991	Practice_6	M	control	2015	0	0
Patient_349	2013	1943	Practice_42	F	control	2013	0	3
Patient_349	2014	1943	Practice_42	F	control	2013	1	3
Patient_350	2010	1988	Practice_6	F	control	2010	0	0
Patient_351	2010	1952	Practice_21	M	control	2008	2	0
Patient_351	2011	1952	Practice_21	M	control	2008	3	0
Patient_351	2012	1952	Practice_21	M	control	2008	4	0
Patient_352	2010	1962	Practice_31	F	control	2009	1	0
Patient_352	2011	1962	Practice_31	F	control	2009	2	0
Patient_352	2014	1962	Practice_31	F	control	2009	5	0
Patient_353	2012	1962	Practice_10	M	control	2000	12	0
Patient_354	2010	1961	Practice_50	M	control	2002	8	0
Patient_354	2012	1961	Practice_50	M	control	2002	10	0
Patient_354	2013	1961	Practice_50	M	control	2002	11	0
Patient_354	2014	1961	Practice_50	M	control	2002	12	1
Patient_354	2015	1961	Practice_50	M	control	2002	13	1
Patient_355	2012	1961	Practice_22	M	control	2012	0	0
Patient_355	2013	1961	Practice_22	M	control	2012	1	0
Patient_356	2015	1976	Practice_23	M	control	2015	0	0
Patient_357	2010	1949	Practice_21	M	control	2000	10	1
Patient_357	2011	1949	Practice_21	M	control	2000	11	1
Patient_357	2012	1949	Practice_21	M	control	2000	12	1
Patient_357	2013	1949	Practice_21	M	control	2000	13	1
Patient_357	2014	1949	Practice_21	M	control	2000	14	1
Patient_357	2015	1949	Practice_21	M	control	2000	15	1
Patient_358	2010	1970	Practice_33	F	control	2004	6	0
Patient_358	2011	1970	Practice_33	F	control	2004	7	0
Patient_359	2010	1956	Practice_42	F	control	2000	10	6
Patient_359	2011	1956	Practice_42	F	control	2000	11	6
Patient_359	2012	1956	Practice_42	F	control	2000	12	6
Patient_359	2013	1956	Practice_42	F	control	2000	13	6
Patient_359	2014	1956	Practice_42	F	control	2000	14	6
Patient_359	2015	1956	Practice_42	F	control	2000	15	6
Patient_360	2015	1981	Practice_27	M	control	2015	0	0
Patient_361	2014	1992	Practice_11	M	control	2014	0	0
Patient_362	2013	1959	Practice_4	M	control	2013	0	3
Patient_362	2014	1959	Practice_4	M	control	2013	1	3
Patient_362	2015	1959	Practice_4	M	control	2013	2	4
Patient_363	2013	1945	Practice_11	M	control	2013	0	0
Patient_364	2010	1939	Practice_65	M	control	2005	5	2
Patient_364	2011	1939	Practice_65	M	control	2005	6	2
Patient_364	2012	1939	Practice_65	M	control	2005	7	2
Patient_364	2013	1939	Practice_65	M	control	2005	8	3
Patient_364	2014	1939	Practice_65	M	control	2005	9	3
Patient_364	2015	1939	Practice_65	M	control	2005	10	3
Patient_365	2010	1988	Practice_64	M	control	2006	4	0
Patient_366	2010	1977	Practice_49	F	control	2000	10	1
Patient_366	2011	1977	Practice_49	F	control	2000	11	1
Patient_366	2012	1977	Practice_49	F	control	2000	12	1
Patient_367	2011	1988	Practice_7	M	control	2006	5	0
Patient_367	2013	1988	Practice_7	M	control	2006	7	1
Patient_367	2014	1988	Practice_7	M	control	2006	8	1
Patient_367	2015	1988	Practice_7	M	control	2006	9	1
Patient_368	2011	1969	Practice_47	F	control	2001	10	0
Patient_369	2010	1962	Practice_33	F	control	2003	7	0
Patient_369	2011	1962	Practice_33	F	control	2003	8	0
Patient_370	2010	1932	Practice_33	F	control	2006	4	2
Patient_370	2011	1932	Practice_33	F	control	2006	5	2
Patient_371	2011	1976	Practice_51	F	control	2011	0	0
Patient_372	2011	1969	Practice_21	F	control	2011	0	0
Patient_373	2010	1971	Practice_6	M	control	2000	10	0
Patient_374	2010	1929	Practice_49	F	control	2000	10	0
Patient_374	2011	1929	Practice_49	F	control	2000	11	0
Patient_374	2012	1929	Practice_49	F	control	2000	12	0
Patient_375	2014	1986	Practice_23	M	control	2006	8	0
Patient_376	2010	1936	Practice_7	F	control	2005	5	3
Patient_376	2011	1936	Practice_7	F	control	2005	6	3
Patient_376	2012	1936	Practice_7	F	control	2005	7	4
Patient_376	2013	1936	Practice_7	F	control	2005	8	4
Patient_376	2014	1936	Practice_7	F	control	2005	9	6
Patient_376	2015	1936	Practice_7	F	control	2005	10	6
Patient_377	2010	1976	Practice_28	M	control	2004	6	1
Patient_377	2011	1976	Practice_28	M	control	2004	7	1
Patient_377	2012	1976	Practice_28	M	control	2004	8	1
Patient_378	2010	1980	Practice_33	F	control	2010	0	0
Patient_379	2012	1975	Practice_66	M	control	2012	0	0
Patient_380	2013	1985	Practice_6	M	control	2013	0	0
Patient_381	2010	1930	Practice_56	F	control	2000	10	3
Patient_381	2011	1930	Practice_56	F	control	2000	11	3
Patient_381	2012	1930	Practice_56	F	control	2000	12	3
Patient_381	2013	1930	Practice_56	F	control	2000	13	3
Patient_381	2014	1930	Practice_56	F	control	2000	14	3
Patient_381	2015	1930	Practice_56	F	control	2000	15	3
Patient_382	2010	1987	Practice_27	M	control	2005	5	0
Patient_382	2011	1987	Practice_27	M	control	2005	6	0
Patient_383	2013	1946	Practice_21	F	control	2000	13	0
Patient_384	2012	1992	Practice_11	F	control	2012	0	0
Patient_384	2013	1992	Practice_11	F	control	2012	1	0
Patient_384	2014	1992	Practice_11	F	control	2012	2	0
Patient_384	2015	1992	Practice_11	F	control	2012	3	0
Patient_385	2010	1957	Practice_59	F	control	2001	9	0
Patient_386	2010	1952	Practice_4	M	control	2002	8	2
Patient_386	2011	1952	Practice_4	M	control	2002	9	2
Patient_386	2012	1952	Practice_4	M	control	2002	10	2
Patient_386	2013	1952	Practice_4	M	control	2002	11	2
Patient_386	2014	1952	Practice_4	M	control	2002	12	2
Patient_386	2015	1952	Practice_4	M	control	2002	13	2
Patient_387	2013	1986	Practice_6	F	control	2013	0	0
Patient_388	2010	1965	Practice_41	M	control	2000	10	3
Patient_388	2011	1965	Practice_41	M	control	2000	11	3
Patient_388	2012	1965	Practice_41	M	control	2000	12	3
Patient_388	2013	1965	Practice_41	M	control	2000	13	3
Patient_388	2014	1965	Practice_41	M	control	2000	14	3
Patient_388	2015	1965	Practice_41	M	control	2000	15	3
Patient_389	2010	1947	Practice_33	F	control	2005	5	0
Patient_389	2011	1947	Practice_33	F	control	2005	6	0
Patient_390	2011	1993	Practice_9	M	control	2011	0	1
Patient_390	2012	1993	Practice_9	M	control	2011	1	2
Patient_390	2013	1993	Practice_9	M	control	2011	2	2
Patient_390	2014	1993	Practice_9	M	control	2011	3	2
Patient_390	2015	1993	Practice_9	M	control	2011	4	2
Patient_391	2014	1927	Practice_6	M	control	2014	0	0
Patient_392	2010	1930	Practice_60	F	control	2008	2	2
Patient_393	2010	1967	Practice_19	F	control	2003	7	0
Patient_393	2011	1967	Practice_19	F	control	2003	8	0
Patient_393	2012	1967	Practice_19	F	control	2003	9	0
Patient_393	2013	1967	Practice_19	F	control	2003	10	0
Patient_393	2014	1967	Practice_19	F	control	2003	11	0
Patient_393	2015	1967	Practice_19	F	control	2003	12	0
Patient_394	2014	1985	Practice_24	M	control	2014	0	0
Patient_395	2010	1927	Practice_66	F	control	2000	10	4
Patient_395	2011	1927	Practice_66	F	control	2000	11	4
Patient_395	2012	1927	Practice_66	F	control	2000	12	4
Patient_395	2013	1927	Practice_66	F	control	2000	13	4
Patient_396	2010	1989	Practice_9	M	control	2007	3	1
Patient_396	2011	1989	Practice_9	M	control	2007	4	1
Patient_396	2012	1989	Practice_9	M	control	2007	5	1
Patient_396	2013	1989	Practice_9	M	control	2007	6	1
Patient_396	2014	1989	Practice_9	M	control	2007	7	1
Patient_396	2015	1989	Practice_9	M	control	2007	8	1
Patient_397	2011	1939	Practice_7	F	control	2011	0	0
Patient_397	2013	1939	Practice_7	F	control	2011	2	0
Patient_397	2014	1939	Practice_7	F	control	2011	3	0
Patient_397	2015	1939	Practice_7	F	control	2011	4	3
Patient_398	2011	1979	Practice_35	F	control	2011	0	0
Patient_399	2014	1953	Practice_16	M	control	2000	14	0
Patient_400	2012	1910	Practice_42	F	control	2012	0	4
Patient_400	2014	1910	Practice_42	F	control	2012	2	4
Patient_401	2012	1974	Practice_47	M	control	2012	0	0
Patient_402	2010	1963	Practice_11	M	control	2010	0	0
Patient_403	2011	1990	Practice_23	M	control	2011	0	0
Patient_404	2010	1936	Practice_1	F	control	2000	10	7
Patient_404	2011	1936	Practice_1	F	control	2000	11	7
Patient_404	2012	1936	Practice_1	F	control	2000	12	8
Patient_404	2013	1936	Practice_1	F	control	2000	13	8
Patient_404	2014	1936	Practice_1	F	control	2000	14	8
Patient_404	2015	1936	Practice_1	F	control	2000	15	9
Patient_405	2013	1982	Practice_29	M	control	2013	0	0
Patient_405	2015	1982	Practice_29	M	control	2013	2	0
Patient_406	2015	1975	Practice_45	M	control	2015	0	0
Patient_407	2012	1967	Practice_5	M	control	2012	0	0
Patient_408	2010	1980	Practice_38	F	control	2007	3	0
Patient_408	2011	1980	Practice_38	F	control	2007	4	0
Patient_408	2012	1980	Practice_38	F	control	2007	5	0
Patient_408	2013	1980	Practice_38	F	control	2007	6	0
Patient_408	2014	1980	Practice_38	F	control	2007	7	0
Patient_408	2015	1980	Practice_38	F	control	2007	8	0
Patient_409	2014	1986	Practice_54	M	control	2014	0	0
Patient_409	2015	1986	Practice_54	M	control	2014	1	2
Patient_410	2010	1977	Practice_6	M	control	2007	3	0
Patient_410	2011	1977	Practice_6	M	control	2007	4	0
Patient_410	2012	1977	Practice_6	M	control	2007	5	0
Patient_410	2013	1977	Practice_6	M	control	2007	6	0
Patient_411	2011	1949	Practice_7	M	control	2011	0	0
Patient_411	2012	1949	Practice_7	M	control	2011	1	1
Patient_411	2013	1949	Practice_7	M	control	2011	2	2
Patient_411	2014	1949	Practice_7	M	control	2011	3	2
Patient_411	2015	1949	Practice_7	M	control	2011	4	2
Patient_412	2010	1968	Practice_4	M	control	2002	8	2
Patient_412	2011	1968	Practice_4	M	control	2002	9	2
Patient_412	2012	1968	Practice_4	M	control	2002	10	2
Patient_412	2013	1968	Practice_4	M	control	2002	11	2
Patient_412	2014	1968	Practice_4	M	control	2002	12	2
Patient_412	2015	1968	Practice_4	M	control	2002	13	2
Patient_413	2012	1951	Practice_59	F	control	2012	0	0
Patient_414	2011	1917	Practice_49	M	control	2000	11	0
Patient_415	2010	1969	Practice_60	F	control	2001	9	1
Patient_415	2011	1969	Practice_60	F	control	2001	10	1
Patient_415	2012	1969	Practice_60	F	control	2001	11	1
Patient_416	2010	1991	Practice_17	M	control	2009	1	0
Patient_416	2011	1991	Practice_17	M	control	2009	2	0
Patient_416	2012	1991	Practice_17	M	control	2009	3	0
Patient_416	2013	1991	Practice_17	M	control	2009	4	1
Patient_416	2014	1991	Practice_17	M	control	2009	5	1
Patient_416	2015	1991	Practice_17	M	control	2009	6	1
Patient_417	2010	1978	Practice_24	M	control	2000	10	1
Patient_417	2011	1978	Practice_24	M	control	2000	11	1
Patient_417	2012	1978	Practice_24	M	control	2000	12	1
Patient_417	2013	1978	Practice_24	M	control	2000	13	1
Patient_417	2014	1978	Practice_24	M	control	2000	14	1
Patient_417	2015	1978	Practice_24	M	control	2000	15	1
Patient_418	2015	1989	Practice_13	M	control	2015	0	0
Patient_419	2014	1996	Practice_20	M	control	2014	0	0
Patient_419	2015	1996	Practice_20	M	control	2014	1	0
Patient_420	2011	1967	Practice_2	M	control	2011	0	0
Patient_421	2010	1952	Practice_53	F	control	2000	10	1
Patient_421	2012	1952	Practice_53	F	control	2000	12	1
Patient_422	2012	1976	Practice_1	M	control	2012	0	0
Patient_422	2013	1976	Practice_1	M	control	2012	1	0
Patient_422	2014	1976	Practice_1	M	control	2012	2	0
Patient_422	2015	1976	Practice_1	M	control	2012	3	0
Patient_423	2015	1994	Practice_7	M	control	2015	0	0
Patient_424	2014	1996	Practice_6	M	control	2014	0	0
Patient_424	2015	1996	Practice_6	M	control	2014	1	0
Patient_425	2014	1987	Practice_38	M	control	2014	0	0
Patient_425	2015	1987	Practice_38	M	control	2014	1	0
Patient_426	2014	1980	Practice_23	M	control	2000	14	0
Patient_427	2010	1990	Practice_7	F	control	2008	2	1
Patient_427	2011	1990	Practice_7	F	control	2008	3	1
Patient_427	2012	1990	Practice_7	F	control	2008	4	2
Patient_427	2013	1990	Practice_7	F	control	2008	5	2
Patient_427	2014	1990	Practice_7	F	control	2008	6	2
Patient_427	2015	1990	Practice_7	F	control	2008	7	2
Patient_428	2014	1945	Practice_45	F	control	2014	0	3
Patient_428	2015	1945	Practice_45	F	control	2014	1	3
Patient_429	2012	1926	Practice_19	M	control	2004	8	0
Patient_430	2011	1956	Practice_28	F	control	2011	0	2
Patient_430	2013	1956	Practice_28	F	control	2011	2	2
Patient_431	2011	1974	Practice_28	F	control	2011	0	0
Patient_432	2010	1955	Practice_31	F	control	2000	10	1
Patient_432	2011	1955	Practice_31	F	control	2000	11	1
Patient_432	2012	1955	Practice_31	F	control	2000	12	2
Patient_432	2013	1955	Practice_31	F	control	2000	13	2
Patient_432	2014	1955	Practice_31	F	control	2000	14	2
Patient_432	2015	1955	Practice_31	F	control	2000	15	2
Patient_433	2010	1952	Practice_60	M	control	2000	10	1
Patient_433	2011	1952	Practice_60	M	control	2000	11	1
Patient_434	2014	1979	Practice_51	F	control	2000	14	2
Patient_435	2010	1989	Practice_6	M	control	2009	1	0
Patient_435	2011	1989	Practice_6	M	control	2009	2	0
Patient_436	2013	1995	Practice_51	F	control	2013	0	0
Patient_436	2014	1995	Practice_51	F	control	2013	1	0
Patient_436	2015	1995	Practice_51	F	control	2013	2	0
Patient_437	2010	1921	Practice_23	F	control	2010	0	1
Patient_438	2012	1988	Practice_32	M	control	2012	0	0
Patient_438	2013	1988	Practice_32	M	control	2012	1	0
Patient_439	2011	1959	Practice_7	F	control	2011	0	0
Patient_439	2012	1959	Practice_7	F	control	2011	1	0
Patient_439	2013	1959	Practice_7	F	control	2011	2	0
Patient_439	2014	1959	Practice_7	F	control	2011	3	0
Patient_439	2015	1959	Practice_7	F	control	2011	4	1
Patient_440	2011	1968	Practice_60	F	control	2011	0	0
Patient_441	2012	1956	Practice_12	F	control	2012	0	0
Patient_441	2013	1956	Practice_12	F	control	2012	1	1
Patient_441	2014	1956	Practice_12	F	control	2012	2	1
Patient_441	2015	1956	Practice_12	F	control	2012	3	1
Patient_442	2011	1934	Practice_36	F	control	2008	3	0
Patient_442	2012	1934	Practice_36	F	control	2008	4	0
Patient_442	2013	1934	Practice_36	F	control	2008	5	4
Patient_442	2014	1934	Practice_36	F	control	2008	6	6
Patient_442	2015	1934	Practice_36	F	control	2008	7	6
Patient_443	2013	1968	Practice_58	F	control	2013	0	0
Patient_444	2014	1965	Practice_56	M	control	2008	6	1
Patient_445	2010	1958	Practice_14	F	control	2005	5	1
Patient_445	2013	1958	Practice_14	F	control	2005	8	1
Patient_445	2015	1958	Practice_14	F	control	2005	10	1
Patient_446	2010	1963	Practice_33	M	control	2003	7	0
Patient_446	2011	1963	Practice_33	M	control	2003	8	0
Patient_447	2010	1974	Practice_33	M	control	2003	7	0
Patient_448	2015	1962	Practice_7	M	control	2015	0	0
Patient_449	2011	1965	Practice_7	F	control	2011	0	0
Patient_449	2013	1965	Practice_7	F	control	2011	2	0
Patient_450	2012	1964	Practice_13	M	control	2001	11	0
Patient_450	2013	1964	Practice_13	M	control	2001	12	0
Patient_450	2014	1964	Practice_13	M	control	2001	13	0
Patient_451	2012	1950	Practice_21	M	control	2012	0	1
Patient_452	2011	1969	Practice_25	F	control	2000	11	0
Patient_453	2010	1984	Practice_7	F	control	2010	0	0
Patient_453	2011	1984	Practice_7	F	control	2010	1	0
Patient_453	2012	1984	Practice_7	F	control	2010	2	0
Patient_453	2013	1984	Practice_7	F	control	2010	3	0
Patient_453	2014	1984	Practice_7	F	control	2010	4	0
Patient_453	2015	1984	Practice_7	F	control	2010	5	0
Patient_454	2012	1994	Practice_6	M	control	2012	0	0
Patient_454	2013	1994	Practice_6	M	control	2012	1	0
Patient_454	2014	1994	Practice_6	M	control	2012	2	0
Patient_454	2015	1994	Practice_6	M	control	2012	3	0
Patient_455	2010	1965	Practice_17	F	control	2002	8	2
Patient_455	2011	1965	Practice_17	F	control	2002	9	2
Patient_455	2012	1965	Practice_17	F	control	2002	10	2
Patient_455	2013	1965	Practice_17	F	control	2002	11	3
Patient_455	2014	1965	Practice_17	F	control	2002	12	3
Patient_455	2015	1965	Practice_17	F	control	2002	13	3
Patient_456	2010	1968	Practice_21	M	control	2010	0	0
Patient_457	2010	1983	Practice_13	F	control	2007	3	0
Patient_457	2012	1983	Practice_13	F	control	2007	5	0
Patient_457	2014	1983	Practice_13	F	control	2007	7	0
Patient_457	2015	1983	Practice_13	F	control	2007	8	0
Patient_458	2013	1992	Practice_10	M	control	2013	0	0
Patient_459	2012	1980	Practice_12	F	control	2012	0	0
Patient_460	2011	1966	Practice_13	F	control	2000	11	0
Patient_460	2012	1966	Practice_13	F	control	2000	12	0
Patient_460	2013	1966	Practice_13	F	control	2000	13	1
Patient_460	2014	1966	Practice_13	F	control	2000	14	2
Patient_460	2015	1966	Practice_13	F	control	2000	15	2
Patient_461	2012	1980	Practice_50	F	control	2012	0	0
Patient_462	2010	1928	Practice_20	M	control	2007	3	0
Patient_463	2011	1964	Practice_64	F	control	2001	10	1
Patient_464	2010	1952	Practice_39	M	control	2004	6	0
Patient_464	2011	1952	Practice_39	M	control	2004	7	0
Patient_464	2012	1952	Practice_39	M	control	2004	8	0
Patient_464	2013	1952	Practice_39	M	control	2004	9	0
Patient_464	2014	1952	Practice_39	M	control	2004	10	0
Patient_464	2015	1952	Practice_39	M	control	2004	11	0
Patient_465	2010	1956	Practice_21	F	control	2005	5	0
Patient_465	2012	1956	Practice_21	F	control	2005	7	0
Patient_465	2013	1956	Practice_21	F	control	2005	8	0
Patient_465	2014	1956	Practice_21	F	control	2005	9	0
Patient_465	2015	1956	Practice_21	F	control	2005	10	1
Patient_466	2015	1985	Practice_6	M	control	2015	0	0
Patient_467	2014	1992	Practice_11	F	control	2014	0	0
Patient_467	2015	1992	Practice_11	F	control	2014	1	1
Patient_468	2013	1934	Practice_39	M	control	2000	13	0
Patient_468	2015	1934	Practice_39	M	control	2000	15	0
Patient_469	2012	1955	Practice_16	F	control	2003	9	0
Patient_469	2013	1955	Practice_16	F	control	2003	10	0
Patient_469	2014	1955	Practice_16	F	control	2003	11	0
Patient_469	2015	1955	Practice_16	F	control	2003	12	0
Patient_470	2010	1955	Practice_4	F	control	2002	8	3
Patient_470	2011	1955	Practice_4	F	control	2002	9	3
Patient_470	2012	1955	Practice_4	F	control	2002	10	3
Patient_470	2013	1955	Practice_4	F	control	2002	11	4
Patient_470	2014	1955	Practice_4	F	control	2002	12	4
Patient_470	2015	1955	Practice_4	F	control	2002	13	4
Patient_471	2010	1930	Practice_65	F	control	2001	9	3
Patient_471	2011	1930	Practice_65	F	control	2001	10	3
Patient_471	2012	1930	Practice_65	F	control	2001	11	3
Patient_471	2013	1930	Practice_65	F	control	2001	12	3
Patient_472	2011	1937	Practice_7	M	control	2011	0	0
Patient_472	2013	1937	Practice_7	M	control	2011	2	0
Patient_472	2014	1937	Practice_7	M	control	2011	3	0
Patient_472	2015	1937	Practice_7	M	control	2011	4	0
Patient_473	2010	1950	Practice_33	F	control	2009	1	0
Patient_474	2014	1928	Practice_47	F	control	2014	0	0
Patient_475	2010	1991	Practice_64	F	control	2010	0	0
Patient_476	2010	1962	Practice_33	M	control	2003	7	0
Patient_477	2014	1969	Practice_28	F	control	2014	0	0
Patient_478	2011	1980	Practice_6	F	control	2007	4	0
Patient_478	2012	1980	Practice_6	F	control	2007	5	0
Patient_478	2013	1980	Practice_6	F	control	2007	6	0
Patient_478	2014	1980	Practice_6	F	control	2007	7	0
Patient_478	2015	1980	Practice_6	F	control	2007	8	0
Patient_479	2010	1918	Practice_61	M	control	2000	10	4
Patient_480	2011	1950	Practice_6	F	control	2011	0	0
Patient_481	2014	1991	Practice_13	F	control	2014	0	0
Patient_481	2015	1991	Practice_13	F	control	2014	1	0
Patient_482	2012	1970	Practice_29	M	control	2012	0	0
Patient_483	2010	1962	Practice_8	F	control	2000	10	1
Patient_483	2011	1962	Practice_8	F	control	2000	11	1
Patient_484	2011	1959	Practice_21	F	control	2000	11	0
Patient_484	2012	1959	Practice_21	F	control	2000	12	1
Patient_484	2013	1959	Practice_21	F	control	2000	13	1
Patient_484	2014	1959	Practice_21	F	control	2000	14	1
Patient_484	2015	1959	Practice_21	F	control	2000	15	1
Patient_485	2010	1957	Practice_19	F	control	2003	7	2
Patient_485	2011	1957	Practice_19	F	control	2003	8	2
Patient_485	2012	1957	Practice_19	F	control	2003	9	2
Patient_485	2014	1957	Practice_19	F	control	2003	11	2
Patient_485	2015	1957	Practice_19	F	control	2003	12	2
Patient_486	2013	1983	Practice_7	F	control	2013	0	0
Patient_486	2015	1983	Practice_7	F	control	2013	2	0
Patient_487	2010	1977	Practice_32	M	control	2003	7	0
Patient_487	2011	1977	Practice_32	M	control	2003	8	1
Patient_487	2012	1977	Practice_32	M	control	2003	9	1
Patient_487	2013	1977	Practice_32	M	control	2003	10	1
Patient_487	2014	1977	Practice_32	M	control	2003	11	1
Patient_487	2015	1977	Practice_32	M	control	2003	12	1
Patient_488	2011	1928	Practice_42	F	control	2011	0	0
Patient_489	2014	1996	Practice_50	M	control	2014	0	1
Patient_490	2015	1981	Practice_47	M	control	2015	0	0
Patient_491	2010	1937	Practice_20	M	control	2007	3	5
Patient_491	2011	1937	Practice_20	M	control	2007	4	7
Patient_491	2012	1937	Practice_20	M	control	2007	5	7
Patient_491	2013	1937	Practice_20	M	control	2007	6	7
Patient_492	2010	1973	Practice_20	M	control	2008	2	0
Patient_492	2011	1973	Practice_20	M	control	2008	3	0
Patient_493	2012	1959	Practice_17	F	control	2012	0	0
Patient_494	2011	1977	Practice_33	F	control	2011	0	0
Patient_495	2010	1946	Practice_23	M	control	2000	10	4
Patient_495	2011	1946	Practice_23	M	control	2000	11	4
Patient_495	2012	1946	Practice_23	M	control	2000	12	4
Patient_495	2013	1946	Practice_23	M	control	2000	13	4
Patient_495	2014	1946	Practice_23	M	control	2000	14	5
Patient_495	2015	1946	Practice_23	M	control	2000	15	5
Patient_496	2010	1975	Practice_9	F	control	2002	8	2
Patient_496	2011	1975	Practice_9	F	control	2002	9	4
Patient_496	2012	1975	Practice_9	F	control	2002	10	4
Patient_496	2013	1975	Practice_9	F	control	2002	11	4
Patient_496	2014	1975	Practice_9	F	control	2002	12	4
Patient_496	2015	1975	Practice_9	F	control	2002	13	4
Patient_497	2010	1979	Practice_17	M	control	2002	8	0
Patient_497	2011	1979	Practice_17	M	control	2002	9	0
Patient_497	2012	1979	Practice_17	M	control	2002	10	0
Patient_497	2013	1979	Practice_17	M	control	2002	11	0
Patient_497	2014	1979	Practice_17	M	control	2002	12	0
Patient_498	2010	1979	Practice_51	F	control	2005	5	0
Patient_499	2012	1977	Practice_21	F	control	2012	0	0
Patient_499	2013	1977	Practice_21	F	control	2012	1	0
Patient_499	2014	1977	Practice_21	F	control	2012	2	0
Patient_499	2015	1977	Practice_21	F	control	2012	3	0
Patient_500	2010	1977	Practice_28	M	control	2004	6	0
Patient_500	2011	1977	Practice_28	M	control	2004	7	0
Patient_500	2012	1977	Practice_28	M	control	2004	8	0
Patient_500	2013	1977	Practice_28	M	control	2004	9	0
Patient_500	2014	1977	Practice_28	M	control	2004	10	0
Patient_500	2015	1977	Practice_28	M	control	2004	11	0
Patient_501	2010	1949	Practice_23	F	control	2000	10	1
Patient_502	2010	1962	Practice_19	F	control	2003	7	2
Patient_502	2011	1962	Practice_19	F	control	2003	8	2
Patient_502	2012	1962	Practice_19	F	control	2003	9	2
Patient_502	2013	1962	Practice_19	F	control	2003	10	2
Patient_502	2014	1962	Practice_19	F	control	2003	11	2
Patient_502	2015	1962	Practice_19	F	control	2003	12	2
Patient_503	2010	1932	Practice_58	M	control	2003	7	5
Patient_503	2011	1932	Practice_58	M	control	2003	8	5
Patient_503	2012	1932	Practice_58	M	control	2003	9	5
Patient_503	2013	1932	Practice_58	M	control	2003	10	5
Patient_504	2010	1990	Practice_6	F	control	2008	2	0
Patient_504	2011	1990	Practice_6	F	control	2008	3	0
Patient_504	2012	1990	Practice_6	F	control	2008	4	0
Patient_504	2013	1990	Practice_6	F	control	2008	5	0
Patient_504	2014	1990	Practice_6	F	control	2008	6	0
Patient_504	2015	1990	Practice_6	F	control	2008	7	0
Patient_505	2011	1993	Practice_24	F	control	2011	0	1
Patient_505	2012	1993	Practice_24	F	control	2011	1	1
Patient_505	2013	1993	Practice_24	F	control	2011	2	1
Patient_505	2014	1993	Practice_24	F	control	2011	3	1
Patient_506	2012	1973	Practice_24	M	control	2012	0	0
Patient_506	2014	1973	Practice_24	M	control	2012	2	0
Patient_506	2015	1973	Practice_24	M	control	2012	3	0
Patient_507	2010	1984	Practice_6	M	control	2008	2	0
Patient_507	2011	1984	Practice_6	M	control	2008	3	0
Patient_507	2012	1984	Practice_6	M	control	2008	4	0
Patient_507	2013	1984	Practice_6	M	control	2008	5	0
Patient_507	2014	1984	Practice_6	M	control	2008	6	0
Patient_507	2015	1984	Practice_6	M	control	2008	7	0
Patient_508	2015	1983	Practice_7	F	control	2015	0	1
Patient_509	2010	1945	Practice_1	M	control	2000	10	0
Patient_509	2011	1945	Practice_1	M	control	2000	11	0
Patient_509	2012	1945	Practice_1	M	control	2000	12	0
Patient_509	2013	1945	Practice_1	M	control	2000	13	0
Patient_509	2014	1945	Practice_1	M	control	2000	14	0
Patient_509	2015	1945	Practice_1	M	control	2000	15	0
Patient_510	2010	1957	Practice_50	M	control	2002	8	3
Patient_510	2011	1957	Practice_50	M	control	2002	9	3
Patient_510	2012	1957	Practice_50	M	control	2002	10	3
Patient_510	2013	1957	Practice_50	M	control	2002	11	3
Patient_510	2014	1957	Practice_50	M	control	2002	12	3
Patient_511	2010	1974	Practice_7	M	control	2006	4	1
Patient_511	2013	1974	Practice_7	M	control	2006	7	1
Patient_511	2015	1974	Practice_7	M	control	2006	9	1
Patient_512	2015	1960	Practice_44	M	control	2001	14	3
Patient_513	2012	1956	Practice_37	F	control	2012	0	0
Patient_513	2013	1956	Practice_37	F	control	2012	1	0
Patient_513	2014	1956	Practice_37	F	control	2012	2	0
Patient_513	2015	1956	Practice_37	F	control	2012	3	0
Patient_514	2010	1984	Practice_23	M	control	2002	8	0
Patient_514	2011	1984	Practice_23	M	control	2002	9	0
Patient_514	2012	1984	Practice_23	M	control	2002	10	0
Patient_514	2013	1984	Practice_23	M	control	2002	11	0
Patient_514	2014	1984	Practice_23	M	control	2002	12	0
Patient_514	2015	1984	Practice_23	M	control	2002	13	0
Patient_515	2011	1965	Practice_22	F	control	2011	0	0
Patient_515	2013	1965	Practice_22	F	control	2011	2	0
Patient_516	2010	1980	Practice_12	F	control	2000	10	0
Patient_517	2010	1986	Practice_23	M	control	2004	6	2
Patient_517	2011	1986	Practice_23	M	control	2004	7	2
Patient_517	2012	1986	Practice_23	M	control	2004	8	2
Patient_517	2013	1986	Practice_23	M	control	2004	9	2
Patient_517	2014	1986	Practice_23	M	control	2004	10	2
Patient_517	2015	1986	Practice_23	M	control	2004	11	2
Patient_518	2010	1988	Practice_26	F	control	2006	4	1
Patient_518	2011	1988	Practice_26	F	control	2006	5	1
Patient_518	2012	1988	Practice_26	F	control	2006	6	1
Patient_518	2013	1988	Practice_26	F	control	2006	7	1
Patient_518	2014	1988	Practice_26	F	control	2006	8	1
Patient_518	2015	1988	Practice_26	F	control	2006	9	1
Patient_519	2015	1950	Practice_30	F	control	2015	0	0
Patient_520	2010	1980	Practice_39	M	control	2000	10	0
Patient_520	2011	1980	Practice_39	M	control	2000	11	0
Patient_520	2012	1980	Practice_39	M	control	2000	12	0
Patient_520	2013	1980	Practice_39	M	control	2000	13	0
Patient_520	2014	1980	Practice_39	M	control	2000	14	0
Patient_520	2015	1980	Practice_39	M	control	2000	15	0
Patient_521	2015	1980	Practice_28	M	control	2015	0	0
Patient_522	2010	1987	Practice_23	F	control	2005	5	0
Patient_522	2011	1987	Practice_23	F	control	2005	6	0
Patient_522	2012	1987	Practice_23	F	control	2005	7	0
Patient_522	2013	1987	Practice_23	F	control	2005	8	0
Patient_522	2014	1987	Practice_23	F	control	2005	9	0
Patient_522	2015	1987	Practice_23	F	control	2005	10	0
Patient_523	2010	1932	Practice_51	M	control	2007	3	0
Patient_524	2010	1970	Practice_46	M	control	2003	7	3
Patient_524	2011	1970	Practice_46	M	control	2003	8	4
Patient_524	2012	1970	Practice_46	M	control	2003	9	4
Patient_524	2013	1970	Practice_46	M	control	2003	10	4
Patient_524	2014	1970	Practice_46	M	control	2003	11	4
Patient_524	2015	1970	Practice_46	M	control	2003	12	4
Patient_525	2011	1978	Practice_24	F	control	2011	0	0
Patient_525	2012	1978	Practice_24	F	control	2011	1	0
Patient_525	2013	1978	Practice_24	F	control	2011	2	0
Patient_525	2014	1978	Practice_24	F	control	2011	3	1
Patient_525	2015	1978	Practice_24	F	control	2011	4	1
Patient_526	2010	1938	Practice_14	M	control	2000	10	3
Patient_526	2011	1938	Practice_14	M	control	2000	11	3
Patient_526	2012	1938	Practice_14	M	control	2000	12	3
Patient_526	2013	1938	Practice_14	M	control	2000	13	3
Patient_526	2014	1938	Practice_14	M	control	2000	14	3
Patient_526	2015	1938	Practice_14	M	control	2000	15	3
Patient_527	2011	1974	Practice_28	M	control	2011	0	0
Patient_528	2012	1994	Practice_64	M	control	2012	0	1
Patient_529	2014	1936	Practice_7	M	control	2014	0	2
Patient_529	2015	1936	Practice_7	M	control	2014	1	2
Patient_530	2010	1963	Practice_33	F	control	2003	7	0
Patient_530	2011	1963	Practice_33	F	control	2003	8	0
Patient_531	2010	1945	Practice_22	M	control	2000	10	2
Patient_531	2011	1945	Practice_22	M	control	2000	11	2
Patient_531	2012	1945	Practice_22	M	control	2000	12	2
Patient_531	2013	1945	Practice_22	M	control	2000	13	2
Patient_532	2010	1990	Practice_23	F	control	2008	2	1
Patient_532	2011	1990	Practice_23	F	control	2008	3	1
Patient_532	2012	1990	Practice_23	F	control	2008	4	1
Patient_532	2014	1990	Practice_23	F	control	2008	6	1
Patient_533	2011	1981	Practice_7	M	control	2011	0	1
Patient_533	2012	1981	Practice_7	M	control	2011	1	1
Patient_533	2013	1981	Practice_7	M	control	2011	2	4
Patient_533	2014	1981	Practice_7	M	control	2011	3	4
Patient_533	2015	1981	Practice_7	M	control	2011	4	4
Patient_534	2012	1987	Practice_27	M	control	2012	0	0
Patient_535	2015	1981	Practice_39	F	control	2015	0	0
Patient_536	2012	1977	Practice_54	F	control	2012	0	2
Patient_536	2013	1977	Practice_54	F	control	2012	1	3
Patient_536	2014	1977	Practice_54	F	control	2012	2	3
Patient_536	2015	1977	Practice_54	F	control	2012	3	4
Patient_537	2010	1987	Practice_24	M	control	2010	0	0
Patient_537	2014	1987	Practice_24	M	control	2010	4	0
Patient_538	2010	1965	Practice_32	F	control	2010	0	0
Patient_539	2010	1975	Practice_7	M	control	2010	0	0
Patient_539	2011	1975	Practice_7	M	control	2010	1	0
Patient_539	2012	1975	Practice_7	M	control	2010	2	1
Patient_539	2013	1975	Practice_7	M	control	2010	3	2
Patient_539	2014	1975	Practice_7	M	control	2010	4	2
Patient_539	2015	1975	Practice_7	M	control	2010	5	2
Patient_540	2015	1948	Practice_4	F	control	2015	0	0
Patient_541	2011	1984	Practice_28	M	control	2011	0	0
Patient_542	2010	1925	Practice_50	M	control	2004	6	0
Patient_543	2010	1956	Practice_36	F	control	2000	10	3
Patient_543	2011	1956	Practice_36	F	control	2000	11	3
Patient_543	2012	1956	Practice_36	F	control	2000	12	3
Patient_543	2013	1956	Practice_36	F	control	2000	13	4
Patient_543	2014	1956	Practice_36	F	control	2000	14	8
Patient_543	2015	1956	Practice_36	F	control	2000	15	9
Patient_544	2010	1991	Practice_7	F	control	2009	1	1
Patient_544	2011	1991	Practice_7	F	control	2009	2	1
Patient_544	2012	1991	Practice_7	F	control	2009	3	2
Patient_544	2013	1991	Practice_7	F	control	2009	4	2
Patient_544	2014	1991	Practice_7	F	control	2009	5	2
Patient_544	2015	1991	Practice_7	F	control	2009	6	2
Patient_545	2010	1981	Practice_2	F	control	2007	3	0
Patient_545	2011	1981	Practice_2	F	control	2007	4	0
Patient_545	2012	1981	Practice_2	F	control	2007	5	0
Patient_545	2013	1981	Practice_2	F	control	2007	6	0
Patient_545	2014	1981	Practice_2	F	control	2007	7	0
Patient_545	2015	1981	Practice_2	F	control	2007	8	0
Patient_546	2015	1901	Practice_23	F	control	2015	0	0
Patient_547	2015	1952	Practice_45	F	control	2015	0	0
Patient_548	2011	1986	Practice_22	M	control	2011	0	0
Patient_548	2012	1986	Practice_22	M	control	2011	1	1
Patient_548	2013	1986	Practice_22	M	control	2011	2	1
Patient_549	2010	1960	Practice_42	M	control	2001	9	4
Patient_549	2011	1960	Practice_42	M	control	2001	10	4
Patient_549	2012	1960	Practice_42	M	control	2001	11	4
Patient_549	2013	1960	Practice_42	M	control	2001	12	4
Patient_549	2014	1960	Practice_42	M	control	2001	13	4
Patient_549	2015	1960	Practice_42	M	control	2001	14	4
Patient_550	2010	1939	Practice_53	F	control	2000	10	4
Patient_550	2011	1939	Practice_53	F	control	2000	11	4
Patient_550	2012	1939	Practice_53	F	control	2000	12	4
Patient_551	2012	1975	Practice_28	M	control	2012	0	0
Patient_552	2012	1994	Practice_39	F	control	2012	0	1
Patient_552	2013	1994	Practice_39	F	control	2012	1	1
Patient_552	2014	1994	Practice_39	F	control	2012	2	1
Patient_552	2015	1994	Practice_39	F	control	2012	3	1
Patient_553	2010	1938	Practice_8	F	control	2000	10	2
Patient_553	2011	1938	Practice_8	F	control	2000	11	2
Patient_554	2010	1991	Practice_7	M	control	2010	0	1
Patient_554	2015	1991	Practice_7	M	control	2010	5	1
Patient_555	2010	1967	Practice_23	F	control	2000	10	6
Patient_555	2011	1967	Practice_23	F	control	2000	11	6
Patient_555	2012	1967	Practice_23	F	control	2000	12	6
Patient_555	2013	1967	Practice_23	F	control	2000	13	6
Patient_555	2014	1967	Practice_23	F	control	2000	14	6
Patient_555	2015	1967	Practice_23	F	control	2000	15	6
Patient_556	2010	1946	Practice_49	M	control	2000	10	4
Patient_556	2011	1946	Practice_49	M	control	2000	11	4
Patient_556	2012	1946	Practice_49	M	control	2000	12	4
Patient_557	2011	1981	Practice_51	M	control	2011	0	0
Patient_558	2010	1967	Practice_3	M	control	2009	1	0
Patient_558	2011	1967	Practice_3	M	control	2009	2	0
Patient_558	2012	1967	Practice_3	M	control	2009	3	0
Patient_559	2013	1966	Practice_22	M	control	2013	0	0
Patient_560	2012	1963	Practice_13	M	control	2000	12	0
Patient_560	2013	1963	Practice_13	M	control	2000	13	0
Patient_560	2014	1963	Practice_13	M	control	2000	14	0
Patient_560	2015	1963	Practice_13	M	control	2000	15	0
Patient_561	2010	1960	Practice_21	M	control	2000	10	1
Patient_561	2012	1960	Practice_21	M	control	2000	12	1
Patient_561	2013	1960	Practice_21	M	control	2000	13	1
Patient_561	2014	1960	Practice_21	M	control	2000	14	1
Patient_562	2010	1974	Practice_38	M	control	2009	1	0
Patient_562	2011	1974	Practice_38	M	control	2009	2	0
Patient_563	2011	1937	Practice_7	M	control	2011	0	4
Patient_563	2012	1937	Practice_7	M	control	2011	1	7
Patient_563	2013	1937	Practice_7	M	control	2011	2	8
Patient_563	2014	1937	Practice_7	M	control	2011	3	8
Patient_563	2015	1937	Practice_7	M	control	2011	4	8
Patient_564	2010	1992	Practice_15	F	control	2010	0	0
Patient_564	2012	1992	Practice_15	F	control	2010	2	0
Patient_564	2014	1992	Practice_15	F	control	2010	4	0
Patient_565	2014	1978	Practice_23	F	control	2001	13	0
Patient_566	2010	1975	Practice_24	F	control	2002	8	0
Patient_566	2011	1975	Practice_24	F	control	2002	9	0
Patient_566	2012	1975	Practice_24	F	control	2002	10	0
Patient_566	2013	1975	Practice_24	F	control	2002	11	0
Patient_566	2014	1975	Practice_24	F	control	2002	12	0
Patient_566	2015	1975	Practice_24	F	control	2002	13	0
Patient_567	2010	1985	Practice_6	F	control	2003	7	0
Patient_567	2011	1985	Practice_6	F	control	2003	8	0
Patient_567	2012	1985	Practice_6	F	control	2003	9	0
Patient_568	2014	1965	Practice_48	M	control	2014	0	0
Patient_568	2015	1965	Practice_48	M	control	2014	1	1
Patient_569	2015	1927	Practice_41	F	control	2015	0	0
Patient_570	2013	1978	Practice_29	M	control	2013	0	0
Patient_570	2014	1978	Practice_29	M	control	2013	1	0
Patient_570	2015	1978	Practice_29	M	control	2013	2	0
Patient_571	2015	1988	Practice_24	F	control	2015	0	0
Patient_572	2010	1980	Practice_12	F	control	2008	2	0
Patient_573	2010	1984	Practice_39	M	control	2008	2	0
Patient_574	2010	1985	Practice_33	M	control	2004	6	1
Patient_574	2011	1985	Practice_33	M	control	2004	7	1
Patient_575	2012	1981	Practice_51	F	control	2008	4	0
Patient_575	2014	1981	Practice_51	F	control	2008	6	0
Patient_576	2014	1987	Practice_39	M	control	2014	0	0
Patient_576	2015	1987	Practice_39	M	control	2014	1	0
Patient_577	2010	1973	Practice_4	F	control	2010	0	0
Patient_577	2011	1973	Practice_4	F	control	2010	1	0
Patient_577	2012	1973	Practice_4	F	control	2010	2	0
Patient_577	2013	1973	Practice_4	F	control	2010	3	0
Patient_577	2014	1973	Practice_4	F	control	2010	4	0
Patient_577	2015	1973	Practice_4	F	control	2010	5	0
Patient_578	2010	1958	Practice_47	F	control	2005	5	1
Patient_578	2011	1958	Practice_47	F	control	2005	6	1
Patient_578	2012	1958	Practice_47	F	control	2005	7	1
Patient_578	2013	1958	Practice_47	F	control	2005	8	1
Patient_578	2014	1958	Practice_47	F	control	2005	9	2
Patient_578	2015	1958	Practice_47	F	control	2005	10	3
Patient_579	2010	1959	Practice_19	F	control	2010	0	0
Patient_580	2010	1934	Practice_53	F	control	2001	9	2
Patient_580	2011	1934	Practice_53	F	control	2001	10	2
Patient_580	2012	1934	Practice_53	F	control	2001	11	2
Patient_581	2010	1977	Practice_1	M	control	2001	9	0
Patient_581	2011	1977	Practice_1	M	control	2001	10	0
Patient_581	2012	1977	Practice_1	M	control	2001	11	0
Patient_581	2013	1977	Practice_1	M	control	2001	12	0
Patient_581	2014	1977	Practice_1	M	control	2001	13	0
Patient_581	2015	1977	Practice_1	M	control	2001	14	0
Patient_582	2014	1986	Practice_38	F	control	2014	0	0
Patient_582	2015	1986	Practice_38	F	control	2014	1	0
Patient_583	2012	1943	Practice_9	M	control	2012	0	0
Patient_584	2010	1967	Practice_63	F	control	2000	10	2
Patient_584	2011	1967	Practice_63	F	control	2000	11	2
Patient_584	2012	1967	Practice_63	F	control	2000	12	2
Patient_584	2014	1967	Practice_63	F	control	2000	14	2
Patient_585	2011	1989	Practice_33	F	control	2011	0	0
Patient_586	2010	1985	Practice_23	M	control	2005	5	2
Patient_587	2010	1920	Practice_56	M	control	2010	0	2
Patient_588	2013	1988	Practice_29	M	control	2013	0	0
Patient_588	2014	1988	Practice_29	M	control	2013	1	0
Patient_588	2015	1988	Practice_29	M	control	2013	2	0
Patient_589	2010	1958	Practice_14	F	control	2000	10	0
Patient_589	2011	1958	Practice_14	F	control	2000	11	0
Patient_589	2012	1958	Practice_14	F	control	2000	12	0
Patient_589	2013	1958	Practice_14	F	control	2000	13	0
Patient_589	2014	1958	Practice_14	F	control	2000	14	0
Patient_589	2015	1958	Practice_14	F	control	2000	15	0
Patient_590	2010	1972	Practice_9	M	control	2005	5	2
Patient_590	2011	1972	Practice_9	M	control	2005	6	2
Patient_590	2012	1972	Practice_9	M	control	2005	7	2
Patient_590	2013	1972	Practice_9	M	control	2005	8	3
Patient_590	2014	1972	Practice_9	M	control	2005	9	3
Patient_590	2015	1972	Practice_9	M	control	2005	10	3
Patient_591	2010	1938	Practice_56	M	control	2002	8	0
Patient_591	2011	1938	Practice_56	M	control	2002	9	0
Patient_591	2012	1938	Practice_56	M	control	2002	10	1
Patient_591	2013	1938	Practice_56	M	control	2002	11	1
Patient_591	2014	1938	Practice_56	M	control	2002	12	1
Patient_591	2015	1938	Practice_56	M	control	2002	13	1
Patient_592	2015	1983	Practice_6	F	control	2015	0	0
Patient_593	2012	1944	Practice_9	F	control	2012	0	0
Patient_594	2010	1984	Practice_38	M	control	2009	1	0
Patient_594	2011	1984	Practice_38	M	control	2009	2	0
Patient_594	2013	1984	Practice_38	M	control	2009	4	0
Patient_595	2011	1951	Practice_19	M	control	2003	8	1
Patient_595	2012	1951	Practice_19	M	control	2003	9	1
Patient_595	2015	1951	Practice_19	M	control	2003	12	1
Patient_596	2010	1929	Practice_8	M	control	2000	10	1
Patient_596	2011	1929	Practice_8	M	control	2000	11	1
Patient_597	2013	1995	Practice_19	M	control	2013	0	0
Patient_597	2015	1995	Practice_19	M	control	2013	2	0
Patient_598	2010	1967	Practice_7	M	control	2005	5	2
Patient_598	2011	1967	Practice_7	M	control	2005	6	4
Patient_598	2012	1967	Practice_7	M	control	2005	7	4
Patient_598	2013	1967	Practice_7	M	control	2005	8	4
Patient_598	2014	1967	Practice_7	M	control	2005	9	4
Patient_598	2015	1967	Practice_7	M	control	2005	10	4
Patient_599	2011	1956	Practice_20	F	control	2000	11	4
Patient_599	2012	1956	Practice_20	F	control	2000	12	4
Patient_599	2013	1956	Practice_20	F	control	2000	13	4
Patient_599	2014	1956	Practice_20	F	control	2000	14	4
Patient_599	2015	1956	Practice_20	F	control	2000	15	4
Patient_600	2011	1957	Practice_21	M	control	2002	9	0
Patient_600	2013	1957	Practice_21	M	control	2002	11	0
Patient_600	2014	1957	Practice_21	M	control	2002	12	2
Patient_600	2015	1957	Practice_21	M	control	2002	13	2
Patient_601	2010	1969	Practice_27	F	control	2000	10	3
Patient_601	2011	1969	Practice_27	F	control	2000	11	3
Patient_601	2012	1969	Practice_27	F	control	2000	12	3
Patient_601	2013	1969	Practice_27	F	control	2000	13	3
Patient_601	2014	1969	Practice_27	F	control	2000	14	3
Patient_601	2015	1969	Practice_27	F	control	2000	15	3
Patient_602	2012	1962	Practice_9	F	control	2012	0	0
Patient_602	2013	1962	Practice_9	F	control	2012	1	0
Patient_603	2010	1954	Practice_2	M	control	2000	10	0
Patient_604	2011	1951	Practice_18	F	control	2011	0	0
Patient_605	2011	1990	Practice_7	M	control	2008	3	0
Patient_605	2013	1990	Practice_7	M	control	2008	5	0
Patient_605	2014	1990	Practice_7	M	control	2008	6	0
Patient_605	2015	1990	Practice_7	M	control	2008	7	0
Patient_606	2011	1977	Practice_28	F	control	2006	5	0
Patient_607	2010	1965	Practice_24	M	control	2002	8	2
Patient_607	2014	1965	Practice_24	M	control	2002	12	2
Patient_608	2011	1943	Practice_13	F	case	2009	2	1
Patient_609	2010	1973	Practice_17	M	control	2002	8	0
Patient_609	2011	1973	Practice_17	M	control	2002	9	0
Patient_609	2012	1973	Practice_17	M	control	2002	10	0
Patient_609	2013	1973	Practice_17	M	control	2002	11	0
Patient_609	2014	1973	Practice_17	M	control	2002	12	0
Patient_609	2015	1973	Practice_17	M	control	2002	13	0
Patient_610	2014	1995	Practice_23	M	control	2014	0	0
Patient_611	2010	1984	Practice_67	M	control	2010	0	0
Patient_612	2010	1945	Practice_43	M	case	2002	8	2
Patient_613	2010	1957	Practice_34	M	control	2000	10	2
Patient_613	2013	1957	Practice_34	M	control	2000	13	2
Patient_613	2014	1957	Practice_34	M	control	2000	14	2
Patient_614	2010	1946	Practice_6	M	control	2000	10	1
Patient_614	2011	1946	Practice_6	M	control	2000	11	1
Patient_614	2012	1946	Practice_6	M	control	2000	12	1
Patient_615	2011	1968	Practice_6	M	control	2001	10	0
Patient_615	2013	1968	Practice_6	M	control	2001	12	0
Patient_615	2014	1968	Practice_6	M	control	2001	13	0
Patient_615	2015	1968	Practice_6	M	control	2001	14	0
Patient_616	2010	1979	Practice_6	M	control	2010	0	0
Patient_616	2011	1979	Practice_6	M	control	2010	1	0
Patient_617	2011	1948	Practice_2	F	control	2011	0	0
Patient_617	2012	1948	Practice_2	F	control	2011	1	4
Patient_617	2013	1948	Practice_2	F	control	2011	2	4
Patient_617	2014	1948	Practice_2	F	control	2011	3	4
Patient_618	2015	1958	Practice_20	F	control	2015	0	0
Patient_619	2012	1980	Practice_28	M	control	2012	0	0
Patient_619	2013	1980	Practice_28	M	control	2012	1	0
Patient_619	2014	1980	Practice_28	M	control	2012	2	0
Patient_619	2015	1980	Practice_28	M	control	2012	3	0
Patient_620	2014	1900	Practice_6	M	control	2014	0	0
Patient_621	2013	1992	Practice_18	F	control	2013	0	0
Patient_622	2011	1968	Practice_8	M	control	2011	0	0
Patient_623	2015	1989	Practice_39	M	control	2015	0	0
Patient_624	2013	1968	Practice_50	F	control	2009	4	0
Patient_624	2014	1968	Practice_50	F	control	2009	5	0
Patient_625	2010	1977	Practice_48	F	control	2008	2	0
Patient_625	2011	1977	Practice_48	F	control	2008	3	0
Patient_625	2013	1977	Practice_48	F	control	2008	5	0
Patient_626	2011	1957	Practice_12	F	control	2011	0	0
Patient_627	2012	1923	Practice_9	F	control	2002	10	2
Patient_628	2010	1946	Practice_40	M	control	2001	9	3
Patient_629	2010	1984	Practice_56	F	control	2002	8	0
Patient_629	2011	1984	Practice_56	F	control	2002	9	1
Patient_629	2012	1984	Practice_56	F	control	2002	10	1
Patient_629	2013	1984	Practice_56	F	control	2002	11	1
Patient_629	2014	1984	Practice_56	F	control	2002	12	1
Patient_629	2015	1984	Practice_56	F	control	2002	13	2
Patient_630	2014	1988	Practice_1	F	control	2014	0	0
Patient_630	2015	1988	Practice_1	F	control	2014	1	0
Patient_631	2010	1966	Practice_48	M	control	2007	3	2
Patient_631	2011	1966	Practice_48	M	control	2007	4	2
Patient_631	2012	1966	Practice_48	M	control	2007	5	2
Patient_631	2013	1966	Practice_48	M	control	2007	6	2
Patient_631	2014	1966	Practice_48	M	control	2007	7	2
Patient_631	2015	1966	Practice_48	M	control	2007	8	2
Patient_632	2010	1974	Practice_66	M	control	2010	0	0
Patient_633	2014	1958	Practice_55	M	control	2002	12	0
Patient_633	2015	1958	Practice_55	M	control	2002	13	0
Patient_634	2010	1939	Practice_53	M	control	2000	10	3
Patient_635	2015	1992	Practice_6	F	control	2015	0	0
Patient_636	2011	1973	Practice_34	F	control	2011	0	0
Patient_636	2012	1973	Practice_34	F	control	2011	1	0
Patient_636	2013	1973	Practice_34	F	control	2011	2	0
Patient_636	2014	1973	Practice_34	F	control	2011	3	0
Patient_636	2015	1973	Practice_34	F	control	2011	4	0
Patient_637	2012	1991	Practice_66	M	control	2012	0	1
Patient_638	2014	1996	Practice_19	M	control	2014	0	0
Patient_638	2015	1996	Practice_19	M	control	2014	1	0
Patient_639	2010	1942	Practice_3	M	control	2007	3	2
Patient_639	2011	1942	Practice_3	M	control	2007	4	2
Patient_639	2012	1942	Practice_3	M	control	2007	5	3
Patient_639	2013	1942	Practice_3	M	control	2007	6	3
Patient_639	2014	1942	Practice_3	M	control	2007	7	4
Patient_639	2015	1942	Practice_3	M	control	2007	8	4
Patient_640	2010	1972	Practice_6	F	control	2008	2	0
Patient_640	2011	1972	Practice_6	F	control	2008	3	0
Patient_640	2012	1972	Practice_6	F	control	2008	4	0
Patient_640	2013	1972	Practice_6	F	control	2008	5	0
Patient_640	2014	1972	Practice_6	F	control	2008	6	0
Patient_640	2015	1972	Practice_6	F	control	2008	7	0
Patient_641	2010	1954	Practice_39	M	control	2004	6	3
Patient_641	2011	1954	Practice_39	M	control	2004	7	3
Patient_641	2012	1954	Practice_39	M	control	2004	8	3
Patient_641	2013	1954	Practice_39	M	control	2004	9	3
Patient_641	2014	1954	Practice_39	M	control	2004	10	3
Patient_641	2015	1954	Practice_39	M	control	2004	11	3
Patient_642	2014	1963	Practice_23	F	control	2009	5	0
Patient_643	2010	1988	Practice_6	M	control	2010	0	0
Patient_644	2010	1968	Practice_19	F	control	2003	7	0
Patient_644	2011	1968	Practice_19	F	control	2003	8	0
Patient_644	2012	1968	Practice_19	F	control	2003	9	0
Patient_644	2013	1968	Practice_19	F	control	2003	10	0
Patient_644	2014	1968	Practice_19	F	control	2003	11	0
Patient_644	2015	1968	Practice_19	F	control	2003	12	1
Patient_645	2010	1958	Practice_53	M	control	2000	10	4
Patient_645	2011	1958	Practice_53	M	control	2000	11	5
Patient_645	2012	1958	Practice_53	M	control	2000	12	5
Patient_646	2014	1986	Practice_2	F	control	2014	0	0
Patient_647	2015	1997	Practice_17	M	control	2015	0	1
Patient_648	2013	1948	Practice_27	M	control	2013	0	0
Patient_649	2010	1966	Practice_28	M	control	2008	2	0
Patient_650	2010	1948	Practice_58	M	control	2003	7	0
Patient_650	2011	1948	Practice_58	M	control	2003	8	0
Patient_650	2012	1948	Practice_58	M	control	2003	9	0
Patient_650	2013	1948	Practice_58	M	control	2003	10	0
Patient_650	2014	1948	Practice_58	M	control	2003	11	0
Patient_651	2011	1965	Practice_66	M	control	2011	0	0
Patient_652	2010	1937	Practice_12	F	control	2000	10	0
Patient_652	2011	1937	Practice_12	F	control	2000	11	0
Patient_652	2012	1937	Practice_12	F	control	2000	12	0
Patient_653	2011	1951	Practice_7	F	control	2011	0	1
Patient_653	2012	1951	Practice_7	F	control	2011	1	1
Patient_653	2013	1951	Practice_7	F	control	2011	2	1
Patient_653	2014	1951	Practice_7	F	control	2011	3	1
Patient_653	2015	1951	Practice_7	F	control	2011	4	2
Patient_654	2013	1984	Practice_47	F	control	2013	0	0
Patient_654	2014	1984	Practice_47	F	control	2013	1	0
Patient_654	2015	1984	Practice_47	F	control	2013	2	0
Patient_655	2010	1981	Practice_6	F	control	2007	3	1
Patient_655	2011	1981	Practice_6	F	control	2007	4	2
Patient_656	2010	1980	Practice_33	M	control	2010	0	0
Patient_656	2011	1980	Practice_33	M	control	2010	1	0
Patient_657	2010	1952	Practice_64	M	control	2008	2	0
Patient_658	2010	1944	Practice_52	M	control	2000	10	3
Patient_658	2011	1944	Practice_52	M	control	2000	11	3
Patient_658	2012	1944	Practice_52	M	control	2000	12	3
Patient_659	2010	1953	Practice_12	F	control	2000	10	1
Patient_659	2011	1953	Practice_12	F	control	2000	11	1
Patient_659	2012	1953	Practice_12	F	control	2000	12	1
Patient_659	2013	1953	Practice_12	F	control	2000	13	1
Patient_659	2014	1953	Practice_12	F	control	2000	14	1
Patient_659	2015	1953	Practice_12	F	control	2000	15	1
Patient_660	2013	1944	Practice_20	F	control	2013	0	0
Patient_661	2010	1921	Practice_53	M	control	2000	10	2
Patient_661	2011	1921	Practice_53	M	control	2000	11	2
Patient_661	2012	1921	Practice_53	M	control	2000	12	2
Patient_662	2012	1969	Practice_9	F	control	2012	0	0
Patient_663	2010	1929	Practice_64	F	control	2000	10	2
Patient_663	2011	1929	Practice_64	F	control	2000	11	3
Patient_663	2012	1929	Practice_64	F	control	2000	12	3
Patient_664	2010	1960	Practice_62	M	control	2000	10	2
Patient_664	2011	1960	Practice_62	M	control	2000	11	3
Patient_664	2012	1960	Practice_62	M	control	2000	12	3
Patient_664	2013	1960	Practice_62	M	control	2000	13	4
Patient_664	2014	1960	Practice_62	M	control	2000	14	4
Patient_664	2015	1960	Practice_62	M	control	2000	15	4
Patient_665	2012	1987	Practice_49	F	control	2012	0	0
Patient_666	2012	1978	Practice_34	M	control	2012	0	0
Patient_666	2014	1978	Practice_34	M	control	2012	2	0
Patient_667	2014	1928	Practice_19	M	control	2014	0	0
Patient_668	2015	1992	Practice_16	M	control	2015	0	0
Patient_669	2010	1941	Practice_35	F	control	2002	8	0
Patient_669	2011	1941	Practice_35	F	control	2002	9	0
Patient_670	2011	1969	Practice_24	M	control	2011	0	0
Patient_670	2012	1969	Practice_24	M	control	2011	1	0
Patient_670	2013	1969	Practice_24	M	control	2011	2	0
Patient_670	2014	1969	Practice_24	M	control	2011	3	1
Patient_670	2015	1969	Practice_24	M	control	2011	4	1
Patient_671	2010	1992	Practice_3	M	control	2010	0	0
Patient_671	2011	1992	Practice_3	M	control	2010	1	0
Patient_671	2012	1992	Practice_3	M	control	2010	2	0
Patient_671	2013	1992	Practice_3	M	control	2010	3	0
Patient_671	2014	1992	Practice_3	M	control	2010	4	0
Patient_671	2015	1992	Practice_3	M	control	2010	5	0
Patient_672	2013	1995	Practice_17	F	control	2013	0	0
Patient_672	2014	1995	Practice_17	F	control	2013	1	0
Patient_672	2015	1995	Practice_17	F	control	2013	2	0
Patient_673	2012	1970	Practice_16	F	control	2012	0	0
Patient_673	2013	1970	Practice_16	F	control	2012	1	1
Patient_673	2014	1970	Practice_16	F	control	2012	2	1
Patient_673	2015	1970	Practice_16	F	control	2012	3	1
Patient_674	2010	1937	Practice_4	F	control	2002	8	4
Patient_674	2011	1937	Practice_4	F	control	2002	9	4
Patient_674	2012	1937	Practice_4	F	control	2002	10	4
Patient_674	2013	1937	Practice_4	F	control	2002	11	4
Patient_674	2014	1937	Practice_4	F	control	2002	12	4
Patient_674	2015	1937	Practice_4	F	control	2002	13	5
Patient_675	2010	1957	Practice_33	F	control	2003	7	1
Patient_675	2011	1957	Practice_33	F	control	2003	8	1
Patient_676	2013	1992	Practice_6	F	control	2013	0	0
Patient_676	2014	1992	Practice_6	F	control	2013	1	0
Patient_677	2010	1951	Practice_13	F	control	2001	9	2
Patient_677	2011	1951	Practice_13	F	control	2001	10	2
Patient_677	2012	1951	Practice_13	F	control	2001	11	2
Patient_677	2013	1951	Practice_13	F	control	2001	12	2
Patient_677	2014	1951	Practice_13	F	control	2001	13	2
Patient_677	2015	1951	Practice_13	F	control	2001	14	2
Patient_678	2013	1967	Practice_22	M	control	2002	11	0
Patient_679	2010	1983	Practice_23	F	control	2006	4	0
Patient_679	2012	1983	Practice_23	F	control	2006	6	0
Patient_679	2014	1983	Practice_23	F	control	2006	8	0
Patient_680	2010	1991	Practice_6	F	control	2010	0	0
Patient_680	2012	1991	Practice_6	F	control	2010	2	0
Patient_681	2011	1963	Practice_13	M	case	2000	11	2
Patient_682	2011	1957	Practice_7	F	control	2011	0	0
Patient_682	2012	1957	Practice_7	F	control	2011	1	0
Patient_682	2013	1957	Practice_7	F	control	2011	2	0
Patient_682	2014	1957	Practice_7	F	control	2011	3	0
Patient_682	2015	1957	Practice_7	F	control	2011	4	1
Patient_683	2014	1978	Practice_29	M	control	2014	0	0
Patient_684	2010	1950	Practice_8	F	control	2000	10	0
Patient_684	2011	1950	Practice_8	F	control	2000	11	0
[truncated: 654,507 more rows]
