# Supplementary material for: Fast and optimal algorithm for case-control matching using registry data: application on the antibiotics use of colorectal cancer patients
Source: BMC Med Res Methodol. 2021 Apr 2;21:62. doi: 10.1186/s12874-021-01256-3 (PMC8019172; doi:10.1186/s12874-021-01256-3)
Supplement: Supplementary file 4 — Additional file 4. The processed data that are used in our study. Those are the data that have been created after applying the pre-processing steps. [file 12874_2021_1256_MOESM4_ESM.csv]

cluster_case	Patient_Id	case_control	case_ind	JCG	entry_year	CI	age_diff	fup_diff	total_control_per_case	freq_of_controls
case_1	Patient_101	case	1	2015	2000	7	0	0	25	1
case_1	Patient_147179	control	0	2015	2000	2	0	0	25	2
case_1	Patient_158654	control	0	2015	2000	6	0	0	25	2
case_1	Patient_163420	control	0	2015	2000	4	0	0	25	2
case_1	Patient_189606	control	0	2015	2000	4	0	0	25	2
case_1	Patient_200971	control	0	2015	2000	18	0	0	25	2
case_1	Patient_6528	control	0	2015	2000	0	0	0	25	2
case_1	Patient_14452	control	0	2015	2000	11	0	0	25	2
case_1	Patient_70288	control	0	2015	2000	2	0	0	25	2
case_1	Patient_93520	control	0	2015	2000	6	0	0	25	2
case_1	Patient_121560	control	0	2015	2000	15	0	0	25	2
case_1	Patient_175068	control	0	2015	2000	9	1	0	25	2
case_1	Patient_135587	control	0	2015	2000	6	1	0	25	2
case_1	Patient_136117	control	0	2015	2000	5	1	0	25	2
case_1	Patient_158224	control	0	2015	2000	3	1	0	25	2
case_1	Patient_214024	control	0	2015	2000	7	1	0	25	2
case_1	Patient_5766	control	0	2015	2000	4	1	0	25	2
case_1	Patient_43794	control	0	2015	2000	6	1	0	25	2
case_1	Patient_102488	control	0	2015	2000	2	1	0	25	2
case_1	Patient_163297	control	0	2015	2000	4	2	0	25	1
case_1	Patient_93923	control	0	2015	2000	5	2	0	25	1
case_1	Patient_169609	control	0	2015	2000	6	2	0	25	3
case_1	Patient_185937	control	0	2015	2000	5	2	0	25	3
case_1	Patient_18925	control	0	2015	2000	7	2	0	25	3
case_1	Patient_27762	control	0	2015	2000	1	2	0	25	3
case_1	Patient_125434	control	0	2015	2000	4	2	0	25	3
case_10	Patient_854	case	1	2012	2000	5	0	0	31	1
case_10	Patient_148751	control	0	2012	2000	10	0	0	31	3
case_10	Patient_149215	control	0	2012	2000	3	0	0	31	3
case_10	Patient_151890	control	0	2012	2000	7	0	0	31	3
case_10	Patient_156359	control	0	2012	2000	6	0	0	31	3
case_10	Patient_998	control	0	2012	2000	2	0	0	31	3
case_10	Patient_98642	control	0	2012	2000	8	0	0	31	3
case_10	Patient_52525	control	0	2012	2000	6	1	0	31	3
case_10	Patient_134885	control	0	2012	2000	8	1	0	31	3
case_10	Patient_134934	control	0	2012	2000	5	1	0	31	3
case_10	Patient_161213	control	0	2012	2000	10	1	0	31	3
case_10	Patient_176743	control	0	2012	2000	8	1	0	31	3
case_10	Patient_191021	control	0	2012	2000	5	1	0	31	3
case_10	Patient_192816	control	0	2012	2000	4	1	0	31	3
case_10	Patient_203316	control	0	2012	2000	7	1	0	31	3
case_10	Patient_11901	control	0	2012	2000	3	1	0	31	3
case_10	Patient_12128	control	0	2012	2000	7	1	0	31	3
case_10	Patient_53402	control	0	2012	2000	0	1	0	31	3
case_10	Patient_72628	control	0	2012	2000	6	1	0	31	3
case_10	Patient_97059	control	0	2012	2000	8	1	0	31	3
case_10	Patient_149552	control	0	2012	2000	3	2	0	31	3
case_10	Patient_156503	control	0	2012	2000	3	2	0	31	3
case_10	Patient_185313	control	0	2012	2000	6	2	0	31	3
case_10	Patient_131260	control	0	2012	2000	9	2	0	31	3
case_10	Patient_132977	control	0	2012	2000	9	2	0	31	3
case_10	Patient_203638	control	0	2012	2000	6	2	0	31	4
case_10	Patient_97769	control	0	2012	2000	10	2	0	31	4
case_10	Patient_134386	control	0	2012	2000	3	2	0	31	4
case_10	Patient_144709	control	0	2012	2000	3	2	0	31	4
case_10	Patient_156881	control	0	2012	2000	3	2	0	31	4
case_10	Patient_75250	control	0	2012	2000	4	2	0	31	4
case_10	Patient_133542	control	0	2012	2000	8	2	0	31	4
case_100	Patient_12353	case	1	2011	2000	2	0	0	63	1
case_100	Patient_153503	control	0	2011	2000	1	0	0	63	4
case_100	Patient_169919	control	0	2011	2000	2	0	0	63	4
case_100	Patient_175715	control	0	2011	2000	2	0	0	63	4
case_100	Patient_199892	control	0	2011	2000	3	0	0	63	4
case_100	Patient_204336	control	0	2011	2000	0	0	0	63	4
case_100	Patient_62266	control	0	2011	2000	1	0	0	63	4
case_100	Patient_71830	control	0	2011	2000	0	0	0	63	4
case_100	Patient_85104	control	0	2011	2000	1	0	0	63	4
case_100	Patient_90258	control	0	2011	2000	1	0	0	63	4
case_100	Patient_106331	control	0	2011	2000	2	0	0	63	4
case_100	Patient_129631	control	0	2011	2000	0	0	0	63	4
case_100	Patient_181638	control	0	2011	2000	1	1	0	63	2
case_100	Patient_90039	control	0	2011	2000	1	1	0	63	2
case_100	Patient_76259	control	0	2011	2000	0	1	0	63	3
case_100	Patient_76631	control	0	2011	2000	0	1	0	63	3
case_100	Patient_166253	control	0	2011	2000	1	1	0	63	4
case_100	Patient_10904	control	0	2011	2000	2	1	0	63	4
case_100	Patient_17075	control	0	2011	2000	4	1	0	63	4
case_100	Patient_150675	control	0	2011	2000	0	1	0	63	4
case_100	Patient_156718	control	0	2011	2000	0	1	0	63	4
case_100	Patient_162167	control	0	2011	2000	1	1	0	63	4
case_100	Patient_182841	control	0	2011	2000	3	1	0	63	4
case_100	Patient_196708	control	0	2011	2000	0	1	0	63	4
case_100	Patient_198479	control	0	2011	2000	0	1	0	63	4
case_100	Patient_203928	control	0	2011	2000	1	1	0	63	4
case_100	Patient_208544	control	0	2011	2000	0	1	0	63	4
case_100	Patient_211931	control	0	2011	2000	0	1	0	63	4
case_100	Patient_2695	control	0	2011	2000	0	1	0	63	4
case_100	Patient_17902	control	0	2011	2000	0	1	0	63	4
case_100	Patient_23878	control	0	2011	2000	2	1	0	63	4
case_100	Patient_31425	control	0	2011	2000	0	1	0	63	4
case_100	Patient_49358	control	0	2011	2000	0	1	0	63	4
case_100	Patient_54199	control	0	2011	2000	2	1	0	63	4
case_100	Patient_60598	control	0	2011	2000	0	1	0	63	4
case_100	Patient_70267	control	0	2011	2000	1	1	0	63	4
case_100	Patient_82176	control	0	2011	2000	2	1	0	63	4
case_100	Patient_87669	control	0	2011	2000	0	1	0	63	4
case_100	Patient_98429	control	0	2011	2000	0	1	0	63	4
case_100	Patient_124914	control	0	2011	2000	0	1	0	63	4
case_100	Patient_126139	control	0	2011	2000	1	1	0	63	4
case_100	Patient_31138	control	0	2011	2000	1	2	0	63	2
case_100	Patient_164056	control	0	2011	2000	0	2	0	63	5
case_100	Patient_91764	control	0	2011	2000	3	2	0	63	5
case_100	Patient_142846	control	0	2011	2000	0	2	0	63	5
case_100	Patient_172449	control	0	2011	2000	0	2	0	63	5
case_100	Patient_210009	control	0	2011	2000	1	2	0	63	5
case_100	Patient_214513	control	0	2011	2000	1	2	0	63	5
case_100	Patient_31173	control	0	2011	2000	4	2	0	63	5
case_100	Patient_42288	control	0	2011	2000	0	2	0	63	5
case_100	Patient_55769	control	0	2011	2000	0	2	0	63	5
case_100	Patient_60668	control	0	2011	2000	0	2	0	63	5
case_100	Patient_61547	control	0	2011	2000	0	2	0	63	5
case_100	Patient_81464	control	0	2011	2000	1	2	0	63	5
case_100	Patient_104497	control	0	2011	2000	1	2	0	63	5
case_100	Patient_148214	control	0	2011	2000	0	2	0	63	6
case_100	Patient_180092	control	0	2011	2000	0	2	0	63	6
case_100	Patient_198309	control	0	2011	2000	1	2	0	63	6
case_100	Patient_215502	control	0	2011	2000	1	2	0	63	6
case_100	Patient_19815	control	0	2011	2000	0	2	0	63	6
case_100	Patient_32067	control	0	2011	2000	2	2	0	63	6
case_100	Patient_53623	control	0	2011	2000	1	2	0	63	6
case_100	Patient_127233	control	0	2011	2000	3	2	0	63	6
case_100	Patient_132413	control	0	2011	2000	0	2	0	63	6
case_1000	Patient_129455	case	1	2013	2000	5	0	0	27	1
case_1000	Patient_128709	control	0	2013	2000	8	0	0	27	1
case_1000	Patient_76869	control	0	2013	2000	2	1	0	27	1
case_1000	Patient_137701	control	0	2013	2000	1	1	0	27	1
case_1000	Patient_184296	control	0	2013	2000	1	1	0	27	1
case_1000	Patient_207722	control	0	2013	2000	0	1	0	27	1
case_1000	Patient_211592	control	0	2013	2000	7	1	0	27	1
case_1000	Patient_221079	control	0	2013	2000	2	1	0	27	1
case_1000	Patient_5004	control	0	2013	2000	3	1	0	27	1
case_1000	Patient_17452	control	0	2013	2000	2	1	0	27	1
case_1000	Patient_33405	control	0	2013	2000	3	1	0	27	1
case_1000	Patient_76200	control	0	2013	2000	5	1	0	27	1
case_1000	Patient_165105	control	0	2013	2000	1	2	0	27	1
case_1000	Patient_152992	control	0	2013	2000	6	2	0	27	1
case_1000	Patient_219982	control	0	2013	2000	2	2	0	27	1
case_1000	Patient_10726	control	0	2013	2000	2	2	0	27	1
case_1000	Patient_11036	control	0	2013	2000	7	2	0	27	1
case_1000	Patient_11223	control	0	2013	2000	3	2	0	27	1
case_1000	Patient_59752	control	0	2013	2000	2	2	0	27	1
case_1000	Patient_69435	control	0	2013	2000	2	2	0	27	1
case_1000	Patient_151580	control	0	2013	2000	4	2	0	27	2
case_1000	Patient_209400	control	0	2013	2000	1	2	0	27	2
case_1000	Patient_7671	control	0	2013	2000	1	2	0	27	2
case_1000	Patient_11273	control	0	2013	2000	2	2	0	27	2
case_1000	Patient_12705	control	0	2013	2000	3	2	0	27	2
case_1000	Patient_38809	control	0	2013	2000	2	2	0	27	2
case_1000	Patient_43188	control	0	2013	2000	6	2	0	27	2
case_1000	Patient_84552	control	0	2013	2000	2	2	0	27	2
case_1001	Patient_129606	case	1	2012	2010	1	0	0	3	1
case_1001	Patient_200216	control	0	2012	2010	0	1	0	3	1
case_1001	Patient_55272	control	0	2012	2010	0	2	0	3	1
case_1001	Patient_86041	control	0	2012	2010	0	2	0	3	1
case_1002	Patient_129620	case	1	2013	2000	1	0	0	18	1
case_1002	Patient_76768	control	0	2013	2000	5	0	0	18	1
case_1002	Patient_98077	control	0	2013	2000	2	0	0	18	1
case_1002	Patient_120668	control	0	2013	2000	3	0	0	18	1
case_1002	Patient_135138	control	0	2013	2000	4	1	0	18	1
case_1002	Patient_181068	control	0	2013	2000	3	1	0	18	1
case_1002	Patient_215137	control	0	2013	2000	2	1	0	18	1
case_1002	Patient_216181	control	0	2013	2000	2	1	0	18	1
case_1002	Patient_25616	control	0	2013	2000	4	1	0	18	1
case_1002	Patient_31808	control	0	2013	2000	2	1	0	18	1
case_1002	Patient_119874	control	0	2013	2000	0	2	0	18	1
case_1002	Patient_120275	control	0	2013	2000	5	2	0	18	1
case_1002	Patient_171468	control	0	2013	2000	1	2	0	18	1
case_1002	Patient_193555	control	0	2013	2000	4	2	0	18	1
case_1002	Patient_44754	control	0	2013	2000	2	2	0	18	1
case_1002	Patient_87131	control	0	2013	2000	0	2	0	18	1
case_1002	Patient_92828	control	0	2013	2000	2	2	0	18	1
case_1002	Patient_105571	control	0	2013	2000	6	2	0	18	1
case_1002	Patient_129038	control	0	2013	2000	2	2	0	18	1
case_1003	Patient_129676	case	1	2015	2011	5	0	0	127	1
case_1003	Patient_9764	control	0	2015	2011	0	0	0	127	2
case_1003	Patient_96725	control	0	2015	2011	1	0	0	127	4
case_1003	Patient_147678	control	0	2015	2011	1	0	0	127	5
case_1003	Patient_195186	control	0	2015	2011	3	0	0	127	5
case_1003	Patient_38667	control	0	2015	2011	4	0	0	127	5
case_1003	Patient_196376	control	0	2015	2011	4	0	0	127	5
case_1003	Patient_210986	control	0	2015	2011	3	0	0	127	5
case_1003	Patient_217373	control	0	2015	2011	3	0	0	127	5
case_1003	Patient_12226	control	0	2015	2011	3	0	0	127	5
case_1003	Patient_131409	control	0	2015	2011	4	0	0	127	5
case_1003	Patient_106145	control	0	2015	2011	2	1	0	127	2
case_1003	Patient_47794	control	0	2015	2011	0	1	0	127	2
case_1003	Patient_10952	control	0	2015	2011	1	1	0	127	3
case_1003	Patient_141547	control	0	2015	2011	5	1	0	127	3
case_1003	Patient_156517	control	0	2015	2011	3	1	0	127	3
case_1003	Patient_163457	control	0	2015	2011	3	1	0	127	3
case_1003	Patient_189696	control	0	2015	2011	1	1	0	127	3
case_1003	Patient_208073	control	0	2015	2011	0	1	0	127	3
case_1003	Patient_209978	control	0	2015	2011	0	1	0	127	3
case_1003	Patient_220792	control	0	2015	2011	2	1	0	127	3
case_1003	Patient_6214	control	0	2015	2011	2	1	0	127	3
case_1003	Patient_15242	control	0	2015	2011	4	1	0	127	3
case_1003	Patient_46239	control	0	2015	2011	5	1	0	127	3
case_1003	Patient_46564	control	0	2015	2011	2	1	0	127	3
case_1003	Patient_49562	control	0	2015	2011	4	1	0	127	3
case_1003	Patient_50543	control	0	2015	2011	3	1	0	127	3
case_1003	Patient_59128	control	0	2015	2011	1	1	0	127	3
case_1003	Patient_64977	control	0	2015	2011	2	1	0	127	3
case_1003	Patient_109852	control	0	2015	2011	2	1	0	127	3
case_1003	Patient_78091	control	0	2015	2011	3	1	0	127	4
case_1003	Patient_141208	control	0	2015	2011	3	1	0	127	4
case_1003	Patient_144983	control	0	2015	2011	1	1	0	127	4
case_1003	Patient_181251	control	0	2015	2011	3	1	0	127	4
case_1003	Patient_186867	control	0	2015	2011	2	1	0	127	4
case_1003	Patient_194061	control	0	2015	2011	2	1	0	127	4
case_1003	Patient_196388	control	0	2015	2011	1	1	0	127	4
case_1003	Patient_205018	control	0	2015	2011	5	1	0	127	4
case_1003	Patient_208444	control	0	2015	2011	3	1	0	127	4
case_1003	Patient_209937	control	0	2015	2011	4	1	0	127	4
case_1003	Patient_11774	control	0	2015	2011	1	1	0	127	4
case_1003	Patient_26471	control	0	2015	2011	3	1	0	127	4
case_1003	Patient_31174	control	0	2015	2011	4	1	0	127	4
case_1003	Patient_32253	control	0	2015	2011	1	1	0	127	4
case_1003	Patient_51936	control	0	2015	2011	4	1	0	127	4
case_1003	Patient_56524	control	0	2015	2011	0	1	0	127	4
case_1003	Patient_71946	control	0	2015	2011	4	1	0	127	4
case_1003	Patient_73381	control	0	2015	2011	1	1	0	127	4
case_1003	Patient_73927	control	0	2015	2011	4	1	0	127	4
case_1003	Patient_74627	control	0	2015	2011	2	1	0	127	4
case_1003	Patient_88795	control	0	2015	2011	4	1	0	127	4
case_1003	Patient_106105	control	0	2015	2011	2	1	0	127	4
case_1003	Patient_114840	control	0	2015	2011	4	1	0	127	4
case_1003	Patient_119317	control	0	2015	2011	3	1	0	127	4
case_1003	Patient_123819	control	0	2015	2011	3	1	0	127	4
case_1003	Patient_133196	control	0	2015	2011	1	1	0	127	4
case_1003	Patient_207076	control	0	2015	2011	6	1	0	127	5
case_1003	Patient_142151	control	0	2015	2011	0	1	0	127	5
case_1003	Patient_159536	control	0	2015	2011	2	1	0	127	5
case_1003	Patient_186799	control	0	2015	2011	2	1	0	127	5
case_1003	Patient_202021	control	0	2015	2011	4	1	0	127	5
case_1003	Patient_207757	control	0	2015	2011	1	1	0	127	5
case_1003	Patient_214072	control	0	2015	2011	1	1	0	127	5
case_1003	Patient_11004	control	0	2015	2011	3	1	0	127	5
case_1003	Patient_22298	control	0	2015	2011	2	1	0	127	5
case_1003	Patient_24058	control	0	2015	2011	0	1	0	127	5
case_1003	Patient_28637	control	0	2015	2011	2	1	0	127	5
case_1003	Patient_77379	control	0	2015	2011	5	1	0	127	5
case_1003	Patient_147989	control	0	2015	2011	1	2	0	127	1
case_1003	Patient_148358	control	0	2015	2011	0	2	0	127	1
case_1003	Patient_162293	control	0	2015	2011	0	2	0	127	1
case_1003	Patient_171519	control	0	2015	2011	1	2	0	127	1
case_1003	Patient_183159	control	0	2015	2011	3	2	0	127	1
case_1003	Patient_210203	control	0	2015	2011	2	2	0	127	1
case_1003	Patient_9485	control	0	2015	2011	0	2	0	127	1
case_1003	Patient_34298	control	0	2015	2011	0	2	0	127	1
case_1003	Patient_59365	control	0	2015	2011	0	2	0	127	1
case_1003	Patient_60515	control	0	2015	2011	1	2	0	127	1
case_1003	Patient_100811	control	0	2015	2011	1	2	0	127	1
case_1003	Patient_114530	control	0	2015	2011	1	2	0	127	1
case_1003	Patient_129107	control	0	2015	2011	4	2	0	127	2
case_1003	Patient_138708	control	0	2015	2011	0	2	0	127	2
case_1003	Patient_153211	control	0	2015	2011	6	2	0	127	2
case_1003	Patient_157302	control	0	2015	2011	0	2	0	127	2
case_1003	Patient_159640	control	0	2015	2011	1	2	0	127	2
case_1003	Patient_211124	control	0	2015	2011	4	2	0	127	2
case_1003	Patient_220340	control	0	2015	2011	7	2	0	127	2
case_1003	Patient_10943	control	0	2015	2011	0	2	0	127	2
case_1003	Patient_26640	control	0	2015	2011	0	2	0	127	2
case_1003	Patient_31450	control	0	2015	2011	2	2	0	127	2
case_1003	Patient_44839	control	0	2015	2011	2	2	0	127	2
case_1003	Patient_53687	control	0	2015	2011	0	2	0	127	2
case_1003	Patient_58502	control	0	2015	2011	4	2	0	127	2
case_1003	Patient_64654	control	0	2015	2011	4	2	0	127	2
case_1003	Patient_65676	control	0	2015	2011	9	2	0	127	2
case_1003	Patient_67618	control	0	2015	2011	3	2	0	127	2
case_1003	Patient_70095	control	0	2015	2011	1	2	0	127	2
case_1003	Patient_95743	control	0	2015	2011	0	2	0	127	2
case_1003	Patient_107614	control	0	2015	2011	1	2	0	127	2
case_1003	Patient_113335	control	0	2015	2011	2	2	0	127	2
case_1003	Patient_176513	control	0	2015	2011	0	2	0	127	6
case_1003	Patient_15441	control	0	2015	2011	4	2	0	127	6
case_1003	Patient_140795	control	0	2015	2011	2	2	0	127	6
case_1003	Patient_173553	control	0	2015	2011	1	2	0	127	6
case_1003	Patient_182807	control	0	2015	2011	0	2	0	127	6
case_1003	Patient_201745	control	0	2015	2011	2	2	0	127	6
case_1003	Patient_224209	control	0	2015	2011	1	2	0	127	6
case_1003	Patient_4413	control	0	2015	2011	1	2	0	127	6
case_1003	Patient_14591	control	0	2015	2011	0	2	0	127	6
case_1003	Patient_75231	control	0	2015	2011	0	2	0	127	6
case_1003	Patient_90015	control	0	2015	2011	0	2	0	127	6
case_1003	Patient_51976	control	0	2015	2011	0	2	0	127	8
case_1003	Patient_72829	control	0	2015	2011	5	2	0	127	8
case_1003	Patient_142634	control	0	2015	2011	1	2	0	127	8
case_1003	Patient_174129	control	0	2015	2011	2	2	0	127	8
case_1003	Patient_178745	control	0	2015	2011	2	2	0	127	8
case_1003	Patient_189203	control	0	2015	2011	1	2	0	127	8
case_1003	Patient_216388	control	0	2015	2011	4	2	0	127	8
case_1003	Patient_7538	control	0	2015	2011	5	2	0	127	8
case_1003	Patient_8790	control	0	2015	2011	3	2	0	127	8
case_1003	Patient_10541	control	0	2015	2011	5	2	0	127	8
case_1003	Patient_10898	control	0	2015	2011	2	2	0	127	8
case_1003	Patient_42977	control	0	2015	2011	3	2	0	127	8
case_1003	Patient_49372	control	0	2015	2011	4	2	0	127	8
case_1003	Patient_103007	control	0	2015	2011	3	2	0	127	8
case_1003	Patient_106564	control	0	2015	2011	1	2	0	127	8
case_1003	Patient_111956	control	0	2015	2011	2	2	0	127	8
case_1003	Patient_119843	control	0	2015	2011	4	2	0	127	8
case_1004	Patient_129743	case	1	2014	2000	2	0	0	44	1
case_1004	Patient_202753	control	0	2014	2000	5	0	0	44	1
case_1004	Patient_214809	control	0	2014	2000	0	0	0	44	1
case_1004	Patient_61574	control	0	2014	2000	4	0	0	44	1
case_1004	Patient_79178	control	0	2014	2000	0	0	0	44	1
case_1004	Patient_99926	control	0	2014	2000	1	0	0	44	1
case_1004	Patient_123465	control	0	2014	2000	0	0	0	44	1
case_1004	Patient_18329	control	0	2014	2000	0	1	0	44	1
case_1004	Patient_178927	control	0	2014	2000	2	1	0	44	1
case_1004	Patient_206660	control	0	2014	2000	5	1	0	44	1
case_1004	Patient_222727	control	0	2014	2000	0	1	0	44	1
case_1004	Patient_7294	control	0	2014	2000	1	1	0	44	1
case_1004	Patient_54508	control	0	2014	2000	0	1	0	44	1
case_1004	Patient_61894	control	0	2014	2000	0	1	0	44	1
case_1004	Patient_70582	control	0	2014	2000	1	1	0	44	1
case_1004	Patient_81755	control	0	2014	2000	0	1	0	44	1
case_1004	Patient_81800	control	0	2014	2000	2	1	0	44	1
case_1004	Patient_85501	control	0	2014	2000	2	1	0	44	1
case_1004	Patient_89841	control	0	2014	2000	3	1	0	44	1
case_1004	Patient_129148	control	0	2014	2000	0	1	0	44	1
case_1004	Patient_129668	control	0	2014	2000	0	1	0	44	1
case_1004	Patient_133531	control	0	2014	2000	0	1	0	44	1
case_1004	Patient_212554	control	0	2014	2000	0	2	0	44	1
case_1004	Patient_95593	control	0	2014	2000	0	2	0	44	1
case_1004	Patient_137767	control	0	2014	2000	0	2	0	44	1
case_1004	Patient_161658	control	0	2014	2000	1	2	0	44	1
case_1004	Patient_167024	control	0	2014	2000	0	2	0	44	1
case_1004	Patient_182510	control	0	2014	2000	1	2	0	44	1
case_1004	Patient_192463	control	0	2014	2000	1	2	0	44	1
case_1004	Patient_196270	control	0	2014	2000	0	2	0	44	1
case_1004	Patient_198881	control	0	2014	2000	0	2	0	44	1
case_1004	Patient_207711	control	0	2014	2000	0	2	0	44	1
case_1004	Patient_8809	control	0	2014	2000	3	2	0	44	1
case_1004	Patient_18538	control	0	2014	2000	1	2	0	44	1
case_1004	Patient_36624	control	0	2014	2000	0	2	0	44	1
case_1004	Patient_42016	control	0	2014	2000	2	2	0	44	1
case_1004	Patient_59642	control	0	2014	2000	1	2	0	44	1
case_1004	Patient_63720	control	0	2014	2000	0	2	0	44	1
case_1004	Patient_69807	control	0	2014	2000	0	2	0	44	1
case_1004	Patient_83579	control	0	2014	2000	1	2	0	44	1
case_1004	Patient_90344	control	0	2014	2000	0	2	0	44	1
case_1004	Patient_105661	control	0	2014	2000	1	2	0	44	1
case_1004	Patient_106796	control	0	2014	2000	3	2	0	44	1
case_1004	Patient_116458	control	0	2014	2000	5	2	0	44	1
case_1004	Patient_121428	control	0	2014	2000	0	2	0	44	1
case_1005	Patient_129879	case	1	2011	2000	10	0	0	10	1
case_1005	Patient_202330	control	0	2011	2000	3	0	0	10	2
case_1005	Patient_330	control	0	2011	2000	8	0	0	10	2
case_1005	Patient_17530	control	0	2011	2000	4	0	0	10	2
case_1005	Patient_87021	control	0	2011	2000	7	0	0	10	2
case_1005	Patient_121114	control	0	2011	2000	6	1	0	10	2
case_1005	Patient_53967	control	0	2011	2000	3	2	0	10	1
case_1005	Patient_68713	control	0	2011	2000	6	2	0	10	1
case_1005	Patient_73822	control	0	2011	2000	5	2	0	10	1
case_1005	Patient_34286	control	0	2011	2000	5	2	0	10	2
case_1005	Patient_103682	control	0	2011	2000	5	2	0	10	2
case_1006	Patient_129965	case	1	2015	2011	1	0	0	3	1
case_1006	Patient_170043	control	0	2015	2011	1	0	0	3	1
case_1006	Patient_202474	control	0	2015	2011	1	1	0	3	1
case_1006	Patient_6803	control	0	2015	2011	2	1	0	3	1
case_1007	Patient_130051	case	1	2015	2000	1	0	0	14	1
case_1007	Patient_24544	control	0	2015	2000	2	0	0	14	1
case_1007	Patient_84577	control	0	2015	2000	5	0	0	14	1
case_1007	Patient_94166	control	0	2015	2000	0	0	0	14	1
case_1007	Patient_122558	control	0	2015	2000	2	1	0	14	1
case_1007	Patient_15631	control	0	2015	2000	3	1	0	14	1
case_1007	Patient_55691	control	0	2015	2000	5	1	0	14	2
case_1007	Patient_127792	control	0	2015	2000	3	1	0	14	2
case_1007	Patient_189221	control	0	2015	2000	3	2	0	14	1
case_1007	Patient_16370	control	0	2015	2000	0	2	0	14	1
case_1007	Patient_51480	control	0	2015	2000	0	2	0	14	1
case_1007	Patient_63163	control	0	2015	2000	1	2	0	14	1
case_1007	Patient_171696	control	0	2015	2000	1	2	0	14	2
case_1007	Patient_41694	control	0	2015	2000	5	2	0	14	2
case_1007	Patient_120407	control	0	2015	2000	6	2	0	14	2
case_1008	Patient_130210	case	1	2014	2012	3	0	0	3	1
case_1008	Patient_132123	control	0	2014	2012	0	1	0	3	1
case_1008	Patient_9608	control	0	2014	2012	1	2	0	3	1
case_1008	Patient_68344	control	0	2014	2012	3	2	0	3	1
case_1009	Patient_130849	case	1	2013	2011	1	0	0	192	1
case_1009	Patient_147851	control	0	2013	2011	1	0	0	192	2
case_1009	Patient_136139	control	0	2013	2011	0	0	0	192	2
case_1009	Patient_149271	control	0	2013	2011	1	0	0	192	2
case_1009	Patient_160782	control	0	2013	2011	0	0	0	192	2
case_1009	Patient_161710	control	0	2013	2011	0	0	0	192	2
case_1009	Patient_175664	control	0	2013	2011	0	0	0	192	2
case_1009	Patient_176151	control	0	2013	2011	3	0	0	192	2
case_1009	Patient_176615	control	0	2013	2011	0	0	0	192	2
case_1009	Patient_181628	control	0	2013	2011	1	0	0	192	2
case_1009	Patient_224046	control	0	2013	2011	0	0	0	192	2
case_1009	Patient_10387	control	0	2013	2011	1	0	0	192	2
case_1009	Patient_31370	control	0	2013	2011	0	0	0	192	2
case_1009	Patient_54980	control	0	2013	2011	0	0	0	192	2
case_1009	Patient_59623	control	0	2013	2011	0	0	0	192	2
case_1009	Patient_118604	control	0	2013	2011	1	0	0	192	2
case_1009	Patient_47	control	0	2013	2011	3	0	0	192	3
case_1009	Patient_1869	control	0	2013	2011	1	0	0	192	3
case_1009	Patient_27058	control	0	2013	2011	4	0	0	192	3
case_1009	Patient_29139	control	0	2013	2011	2	0	0	192	3
case_1009	Patient_75891	control	0	2013	2011	3	0	0	192	3
case_1009	Patient_77993	control	0	2013	2011	1	0	0	192	3
case_1009	Patient_143115	control	0	2013	2011	0	0	0	192	3
case_1009	Patient_163192	control	0	2013	2011	0	0	0	192	3
case_1009	Patient_169418	control	0	2013	2011	2	0	0	192	3
case_1009	Patient_194528	control	0	2013	2011	5	0	0	192	3
case_1009	Patient_198442	control	0	2013	2011	1	0	0	192	3
case_1009	Patient_204663	control	0	2013	2011	1	0	0	192	3
case_1009	Patient_209688	control	0	2013	2011	0	0	0	192	3
case_1009	Patient_221763	control	0	2013	2011	2	0	0	192	3
case_1009	Patient_11471	control	0	2013	2011	0	0	0	192	3
case_1009	Patient_13223	control	0	2013	2011	5	0	0	192	3
case_1009	Patient_21492	control	0	2013	2011	4	0	0	192	3
case_1009	Patient_38712	control	0	2013	2011	4	0	0	192	3
case_1009	Patient_39624	control	0	2013	2011	2	0	0	192	3
case_1009	Patient_59512	control	0	2013	2011	0	0	0	192	3
case_1009	Patient_78411	control	0	2013	2011	1	0	0	192	3
case_1009	Patient_78509	control	0	2013	2011	1	0	0	192	3
case_1009	Patient_82762	control	0	2013	2011	0	0	0	192	3
case_1009	Patient_102692	control	0	2013	2011	0	0	0	192	3
case_1009	Patient_122083	control	0	2013	2011	2	0	0	192	3
case_1009	Patient_130703	control	0	2013	2011	2	0	0	192	3
case_1009	Patient_139082	control	0	2013	2011	0	1	0	192	3
case_1009	Patient_224071	control	0	2013	2011	0	1	0	192	4
case_1009	Patient_75654	control	0	2013	2011	0	1	0	192	4
case_1009	Patient_145303	control	0	2013	2011	0	1	0	192	4
case_1009	Patient_150383	control	0	2013	2011	1	1	0	192	4
case_1009	Patient_154787	control	0	2013	2011	3	1	0	192	4
case_1009	Patient_155071	control	0	2013	2011	0	1	0	192	4
case_1009	Patient_162680	control	0	2013	2011	1	1	0	192	4
case_1009	Patient_174632	control	0	2013	2011	0	1	0	192	4
case_1009	Patient_175093	control	0	2013	2011	0	1	0	192	4
case_1009	Patient_175460	control	0	2013	2011	4	1	0	192	4
case_1009	Patient_177514	control	0	2013	2011	0	1	0	192	4
case_1009	Patient_208096	control	0	2013	2011	0	1	0	192	4
case_1009	Patient_10746	control	0	2013	2011	1	1	0	192	4
case_1009	Patient_14322	control	0	2013	2011	1	1	0	192	4
case_1009	Patient_15363	control	0	2013	2011	1	1	0	192	4
case_1009	Patient_25278	control	0	2013	2011	0	1	0	192	4
case_1009	Patient_36511	control	0	2013	2011	0	1	0	192	4
case_1009	Patient_56070	control	0	2013	2011	0	1	0	192	4
case_1009	Patient_59223	control	0	2013	2011	0	1	0	192	4
case_1009	Patient_63835	control	0	2013	2011	0	1	0	192	4
case_1009	Patient_78265	control	0	2013	2011	0	1	0	192	4
case_1009	Patient_89829	control	0	2013	2011	1	1	0	192	4
case_1009	Patient_121056	control	0	2013	2011	3	1	0	192	4
case_1009	Patient_121692	control	0	2013	2011	0	1	0	192	4
case_1009	Patient_146595	control	0	2013	2011	1	1	0	192	5
case_1009	Patient_184666	control	0	2013	2011	2	1	0	192	5
case_1009	Patient_21836	control	0	2013	2011	0	1	0	192	5
case_1009	Patient_24393	control	0	2013	2011	1	1	0	192	5
case_1009	Patient_81596	control	0	2013	2011	0	1	0	192	5
case_1009	Patient_134470	control	0	2013	2011	1	1	0	192	5
case_1009	Patient_142749	control	0	2013	2011	2	1	0	192	5
case_1009	Patient_143635	control	0	2013	2011	4	1	0	192	5
case_1009	Patient_162588	control	0	2013	2011	1	1	0	192	5
case_1009	Patient_166059	control	0	2013	2011	1	1	0	192	5
case_1009	Patient_171604	control	0	2013	2011	2	1	0	192	5
case_1009	Patient_180914	control	0	2013	2011	1	1	0	192	5
case_1009	Patient_182629	control	0	2013	2011	1	1	0	192	5
case_1009	Patient_182725	control	0	2013	2011	0	1	0	192	5
case_1009	Patient_197031	control	0	2013	2011	1	1	0	192	5
case_1009	Patient_202938	control	0	2013	2011	0	1	0	192	5
case_1009	Patient_209381	control	0	2013	2011	0	1	0	192	5
case_1009	Patient_211906	control	0	2013	2011	0	1	0	192	5
case_1009	Patient_216518	control	0	2013	2011	3	1	0	192	5
case_1009	Patient_12749	control	0	2013	2011	0	1	0	192	5
case_1009	Patient_13582	control	0	2013	2011	2	1	0	192	5
case_1009	Patient_14469	control	0	2013	2011	0	1	0	192	5
case_1009	Patient_15577	control	0	2013	2011	1	1	0	192	5
case_1009	Patient_23709	control	0	2013	2011	4	1	0	192	5
case_1009	Patient_25845	control	0	2013	2011	2	1	0	192	5
case_1009	Patient_26488	control	0	2013	2011	1	1	0	192	5
case_1009	Patient_36362	control	0	2013	2011	4	1	0	192	5
case_1009	Patient_40836	control	0	2013	2011	1	1	0	192	5
case_1009	Patient_43495	control	0	2013	2011	6	1	0	192	5
case_1009	Patient_46336	control	0	2013	2011	0	1	0	192	5
case_1009	Patient_47146	control	0	2013	2011	1	1	0	192	5
case_1009	Patient_50409	control	0	2013	2011	2	1	0	192	5
case_1009	Patient_59340	control	0	2013	2011	0	1	0	192	5
case_1009	Patient_61338	control	0	2013	2011	1	1	0	192	5
case_1009	Patient_67922	control	0	2013	2011	0	1	0	192	5
case_1009	Patient_68551	control	0	2013	2011	2	1	0	192	5
case_1009	Patient_70249	control	0	2013	2011	2	1	0	192	5
case_1009	Patient_79303	control	0	2013	2011	0	1	0	192	5
case_1009	Patient_81313	control	0	2013	2011	1	1	0	192	5
case_1009	Patient_83610	control	0	2013	2011	0	1	0	192	5
case_1009	Patient_89063	control	0	2013	2011	2	1	0	192	5
case_1009	Patient_95594	control	0	2013	2011	1	1	0	192	5
case_1009	Patient_109462	control	0	2013	2011	0	1	0	192	5
case_1009	Patient_110093	control	0	2013	2011	1	1	0	192	5
case_1009	Patient_114450	control	0	2013	2011	1	1	0	192	5
case_1009	Patient_123785	control	0	2013	2011	0	1	0	192	5
case_1009	Patient_129504	control	0	2013	2011	4	1	0	192	5
case_1009	Patient_132072	control	0	2013	2011	0	1	0	192	5
case_1009	Patient_133840	control	0	2013	2011	0	2	0	192	2
case_1009	Patient_158523	control	0	2013	2011	0	2	0	192	2
case_1009	Patient_66527	control	0	2013	2011	2	2	0	192	3
case_1009	Patient_111670	control	0	2013	2011	0	2	0	192	3
case_1009	Patient_179375	control	0	2013	2011	1	2	0	192	3
case_1009	Patient_193820	control	0	2013	2011	0	2	0	192	3
case_1009	Patient_196762	control	0	2013	2011	0	2	0	192	3
case_1009	Patient_6330	control	0	2013	2011	0	2	0	192	3
case_1009	Patient_27477	control	0	2013	2011	1	2	0	192	3
case_1009	Patient_34497	control	0	2013	2011	0	2	0	192	3
case_1009	Patient_60172	control	0	2013	2011	0	2	0	192	3
case_1009	Patient_87886	control	0	2013	2011	2	2	0	192	3
case_1009	Patient_96912	control	0	2013	2011	0	2	0	192	3
case_1009	Patient_100980	control	0	2013	2011	0	2	0	192	3
case_1009	Patient_124386	control	0	2013	2011	0	2	0	192	3
case_1009	Patient_173631	control	0	2013	2011	4	2	0	192	4
case_1009	Patient_10702	control	0	2013	2011	3	2	0	192	4
case_1009	Patient_55346	control	0	2013	2011	2	2	0	192	4
case_1009	Patient_87648	control	0	2013	2011	0	2	0	192	4
case_1009	Patient_162772	control	0	2013	2011	1	2	0	192	4
case_1009	Patient_168661	control	0	2013	2011	2	2	0	192	4
case_1009	Patient_201639	control	0	2013	2011	1	2	0	192	4
case_1009	Patient_206785	control	0	2013	2011	0	2	0	192	4
case_1009	Patient_216398	control	0	2013	2011	0	2	0	192	4
case_1009	Patient_221225	control	0	2013	2011	0	2	0	192	4
case_1009	Patient_4732	control	0	2013	2011	2	2	0	192	4
case_1009	Patient_7547	control	0	2013	2011	1	2	0	192	4
case_1009	Patient_7652	control	0	2013	2011	1	2	0	192	4
case_1009	Patient_12773	control	0	2013	2011	1	2	0	192	4
case_1009	Patient_13896	control	0	2013	2011	0	2	0	192	4
case_1009	Patient_24985	control	0	2013	2011	3	2	0	192	4
case_1009	Patient_29958	control	0	2013	2011	2	2	0	192	4
case_1009	Patient_33481	control	0	2013	2011	0	2	0	192	4
case_1009	Patient_37255	control	0	2013	2011	1	2	0	192	4
case_1009	Patient_43116	control	0	2013	2011	4	2	0	192	4
case_1009	Patient_48876	control	0	2013	2011	2	2	0	192	4
case_1009	Patient_53867	control	0	2013	2011	2	2	0	192	4
case_1009	Patient_69789	control	0	2013	2011	0	2	0	192	4
case_1009	Patient_78238	control	0	2013	2011	0	2	0	192	4
case_1009	Patient_94420	control	0	2013	2011	0	2	0	192	4
case_1009	Patient_108425	control	0	2013	2011	1	2	0	192	4
case_1009	Patient_108615	control	0	2013	2011	2	2	0	192	4
case_1009	Patient_113238	control	0	2013	2011	1	2	0	192	4
case_1009	Patient_113595	control	0	2013	2011	1	2	0	192	4
case_1009	Patient_121436	control	0	2013	2011	1	2	0	192	4
case_1009	Patient_169756	control	0	2013	2011	1	2	0	192	5
case_1009	Patient_62175	control	0	2013	2011	1	2	0	192	5
case_1009	Patient_106215	control	0	2013	2011	0	2	0	192	5
case_1009	Patient_41081	control	0	2013	2011	0	2	0	192	7
case_1009	Patient_150994	control	0	2013	2011	3	2	0	192	7
case_1009	Patient_152665	control	0	2013	2011	2	2	0	192	7
case_1009	Patient_153927	control	0	2013	2011	0	2	0	192	7
case_1009	Patient_173764	control	0	2013	2011	0	2	0	192	7
case_1009	Patient_222070	control	0	2013	2011	1	2	0	192	7
case_1009	Patient_45604	control	0	2013	2011	3	2	0	192	7
case_1009	Patient_120786	control	0	2013	2011	0	2	0	192	7
case_1009	Patient_189678	control	0	2013	2011	4	2	0	192	8
case_1009	Patient_209453	control	0	2013	2011	1	2	0	192	8
case_1009	Patient_181427	control	0	2013	2011	0	2	0	192	8
case_1009	Patient_188291	control	0	2013	2011	0	2	0	192	8
case_1009	Patient_44938	control	0	2013	2011	1	2	0	192	8
case_1009	Patient_161131	control	0	2013	2011	2	2	0	192	10
case_1009	Patient_213035	control	0	2013	2011	1	2	0	192	10
case_1009	Patient_23501	control	0	2013	2011	1	2	0	192	10
case_1009	Patient_56825	control	0	2013	2011	0	2	0	192	10
case_1009	Patient_90848	control	0	2013	2011	0	2	0	192	10
case_1009	Patient_174773	control	0	2013	2011	4	2	0	192	10
case_1009	Patient_176059	control	0	2013	2011	2	2	0	192	10
case_1009	Patient_212123	control	0	2013	2011	3	2	0	192	10
case_1009	Patient_220348	control	0	2013	2011	2	2	0	192	10
case_1009	Patient_223188	control	0	2013	2011	4	2	0	192	10
case_1009	Patient_653	control	0	2013	2011	1	2	0	192	10
case_1009	Patient_3272	control	0	2013	2011	3	2	0	192	10
case_1009	Patient_5524	control	0	2013	2011	2	2	0	192	10
case_1009	Patient_12952	control	0	2013	2011	1	2	0	192	10
case_1009	Patient_31965	control	0	2013	2011	0	2	0	192	10
case_1009	Patient_129869	control	0	2013	2011	5	2	0	192	10
case_1009	Patient_132503	control	0	2013	2011	4	2	0	192	10
case_101	Patient_12579	case	1	2013	2000	2	0	0	11	1
case_101	Patient_169571	control	0	2013	2000	4	0	0	11	1
case_101	Patient_13129	control	0	2013	2000	6	1	0	11	1
case_101	Patient_56406	control	0	2013	2000	3	1	0	11	1
case_101	Patient_120408	control	0	2013	2000	0	1	0	11	1
case_101	Patient_122483	control	0	2013	2000	3	1	0	11	1
case_101	Patient_156965	control	0	2013	2000	2	2	0	11	1
case_101	Patient_13887	control	0	2013	2000	2	2	0	11	1
case_101	Patient_66445	control	0	2013	2000	1	2	0	11	1
case_101	Patient_78757	control	0	2013	2000	4	2	0	11	1
case_101	Patient_162978	control	0	2013	2000	3	2	0	11	2
case_101	Patient_98715	control	0	2013	2000	0	2	0	11	2
case_1010	Patient_130900	case	1	2015	2015	0	0	0	2	1
case_1010	Patient_67070	control	0	2015	2015	0	2	0	2	1
case_1010	Patient_129457	control	0	2015	2015	0	2	0	2	1
case_1011	Patient_130912	case	1	2010	2010	0	0	0	47	1
case_1011	Patient_166291	control	0	2010	2010	0	0	0	47	1
case_1011	Patient_176619	control	0	2010	2010	1	0	0	47	1
case_1011	Patient_218290	control	0	2010	2010	0	0	0	47	1
case_1011	Patient_1579	control	0	2010	2010	1	0	0	47	1
case_1011	Patient_7919	control	0	2010	2010	0	0	0	47	1
case_1011	Patient_12019	control	0	2010	2010	0	0	0	47	1
case_1011	Patient_25466	control	0	2010	2010	1	0	0	47	1
case_1011	Patient_47989	control	0	2010	2010	0	0	0	47	1
case_1011	Patient_76052	control	0	2010	2010	0	0	0	47	1
case_1011	Patient_77396	control	0	2010	2010	0	0	0	47	1
case_1011	Patient_81655	control	0	2010	2010	0	0	0	47	1
case_1011	Patient_134707	control	0	2010	2010	0	1	0	47	1
case_1011	Patient_86732	control	0	2010	2010	0	1	0	47	1
case_1011	Patient_138222	control	0	2010	2010	0	1	0	47	1
case_1011	Patient_146764	control	0	2010	2010	0	1	0	47	1
case_1011	Patient_180135	control	0	2010	2010	0	1	0	47	1
case_1011	Patient_220562	control	0	2010	2010	0	1	0	47	1
case_1011	Patient_9344	control	0	2010	2010	0	1	0	47	1
case_1011	Patient_42004	control	0	2010	2010	0	1	0	47	1
case_1011	Patient_60192	control	0	2010	2010	0	1	0	47	1
case_1011	Patient_64585	control	0	2010	2010	0	1	0	47	1
case_1011	Patient_72228	control	0	2010	2010	0	1	0	47	1
case_1011	Patient_75263	control	0	2010	2010	0	1	0	47	1
case_1011	Patient_78458	control	0	2010	2010	0	1	0	47	1
case_1011	Patient_83766	control	0	2010	2010	0	1	0	47	1
case_1011	Patient_101307	control	0	2010	2010	0	1	0	47	1
case_1011	Patient_129301	control	0	2010	2010	0	1	0	47	1
case_1011	Patient_205382	control	0	2010	2010	0	2	0	47	1
case_1011	Patient_21013	control	0	2010	2010	0	2	0	47	1
case_1011	Patient_22525	control	0	2010	2010	0	2	0	47	1
case_1011	Patient_152233	control	0	2010	2010	0	2	0	47	1
case_1011	Patient_160637	control	0	2010	2010	0	2	0	47	1
case_1011	Patient_183471	control	0	2010	2010	0	2	0	47	1
case_1011	Patient_202588	control	0	2010	2010	0	2	0	47	1
case_1011	Patient_203463	control	0	2010	2010	0	2	0	47	1
case_1011	Patient_206734	control	0	2010	2010	2	2	0	47	1
case_1011	Patient_211181	control	0	2010	2010	0	2	0	47	1
case_1011	Patient_217492	control	0	2010	2010	0	2	0	47	1
case_1011	Patient_16136	control	0	2010	2010	0	2	0	47	1
case_1011	Patient_29431	control	0	2010	2010	0	2	0	47	1
case_1011	Patient_31259	control	0	2010	2010	0	2	0	47	1
case_1011	Patient_68581	control	0	2010	2010	0	2	0	47	1
case_1011	Patient_83473	control	0	2010	2010	0	2	0	47	1
case_1011	Patient_101711	control	0	2010	2010	0	2	0	47	1
case_1011	Patient_107771	control	0	2010	2010	0	2	0	47	1
case_1011	Patient_112496	control	0	2010	2010	0	2	0	47	1
case_1011	Patient_131141	control	0	2010	2010	0	2	0	47	1
case_1012	Patient_130927	case	1	2015	2014	1	0	0	11	1
case_1012	Patient_180399	control	0	2015	2014	0	0	0	11	1
case_1012	Patient_203553	control	0	2015	2014	4	0	0	11	1
case_1012	Patient_5857	control	0	2015	2014	0	0	0	11	1
case_1012	Patient_45236	control	0	2015	2014	0	0	0	11	1
case_1012	Patient_105764	control	0	2015	2014	5	0	0	11	1
case_1012	Patient_189364	control	0	2015	2014	1	1	0	11	1
case_1012	Patient_29523	control	0	2015	2014	0	1	0	11	1
case_1012	Patient_31593	control	0	2015	2014	4	1	0	11	1
case_1012	Patient_126129	control	0	2015	2014	0	1	0	11	1
case_1012	Patient_204821	control	0	2015	2014	1	2	0	11	2
case_1012	Patient_208354	control	0	2015	2014	8	2	0	11	2
case_1014	Patient_131220	case	1	2014	2007	1	0	0	5	1
case_1014	Patient_164320	control	0	2014	2007	0	1	0	5	1
case_1014	Patient_221575	control	0	2014	2007	0	1	0	5	1
case_1014	Patient_154059	control	0	2014	2007	3	2	0	5	1
case_1014	Patient_166594	control	0	2014	2007	0	2	0	5	1
case_1014	Patient_185042	control	0	2014	2007	1	2	0	5	1
case_1015	Patient_131526	case	1	2011	2000	1	0	0	19	1
case_1015	Patient_200323	control	0	2011	2000	3	0	0	19	3
case_1015	Patient_216813	control	0	2011	2000	5	0	0	19	3
case_1015	Patient_70414	control	0	2011	2000	5	0	0	19	3
case_1015	Patient_80811	control	0	2011	2000	5	0	0	19	3
case_1015	Patient_172506	control	0	2011	2000	0	1	0	19	2
case_1015	Patient_167903	control	0	2011	2000	1	1	0	19	2
case_1015	Patient_174762	control	0	2011	2000	0	1	0	19	2
case_1015	Patient_200731	control	0	2011	2000	4	1	0	19	2
case_1015	Patient_206226	control	0	2011	2000	0	1	0	19	2
case_1015	Patient_5144	control	0	2011	2000	4	1	0	19	2
case_1015	Patient_18259	control	0	2011	2000	2	1	0	19	2
case_1015	Patient_53234	control	0	2011	2000	4	1	0	19	2
case_1015	Patient_156191	control	0	2011	2000	3	1	0	19	3
case_1015	Patient_75083	control	0	2011	2000	6	1	0	19	3
case_1015	Patient_135027	control	0	2011	2000	1	2	0	19	2
case_1015	Patient_162671	control	0	2011	2000	5	2	0	19	2
case_1015	Patient_67824	control	0	2011	2000	5	2	0	19	2
case_1015	Patient_95971	control	0	2011	2000	3	2	0	19	2
case_1015	Patient_20393	control	0	2011	2000	1	2	0	19	3
case_1016	Patient_131539	case	1	2012	2000	4	0	0	11	1
case_1016	Patient_127267	control	0	2012	2000	3	1	0	11	1
case_1016	Patient_210804	control	0	2012	2000	5	1	0	11	2
case_1016	Patient_171800	control	0	2012	2000	4	1	0	11	2
case_1016	Patient_8907	control	0	2012	2000	4	1	0	11	2
case_1016	Patient_18838	control	0	2012	2000	2	1	0	11	2
case_1016	Patient_69845	control	0	2012	2000	8	1	0	11	2
case_1016	Patient_84423	control	0	2012	2000	4	1	0	11	2
case_1016	Patient_199972	control	0	2012	2000	3	2	0	11	3
case_1016	Patient_78700	control	0	2012	2000	4	2	0	11	3
case_1016	Patient_84031	control	0	2012	2000	5	2	0	11	3
case_1016	Patient_84498	control	0	2012	2000	1	2	0	11	3
case_1017	Patient_131571	case	1	2013	2013	0	0	0	11	1
case_1017	Patient_179177	control	0	2013	2013	0	1	0	11	1
case_1017	Patient_191330	control	0	2013	2013	0	1	0	11	1
case_1017	Patient_223262	control	0	2013	2013	1	1	0	11	1
case_1017	Patient_7990	control	0	2013	2013	1	1	0	11	1
case_1017	Patient_10000	control	0	2013	2013	0	1	0	11	1
case_1017	Patient_30331	control	0	2013	2013	0	2	0	11	1
case_1017	Patient_154861	control	0	2013	2013	0	2	0	11	1
case_1017	Patient_34800	control	0	2013	2013	0	2	0	11	1
case_1017	Patient_51163	control	0	2013	2013	0	2	0	11	1
case_1017	Patient_110966	control	0	2013	2013	0	2	0	11	1
case_1017	Patient_118477	control	0	2013	2013	0	2	0	11	1
case_1018	Patient_131617	case	1	2015	2000	2	0	0	14	1
case_1018	Patient_137965	control	0	2015	2000	5	0	0	14	2
case_1018	Patient_142586	control	0	2015	2000	3	0	0	14	2
case_1018	Patient_169346	control	0	2015	2000	2	0	0	14	2
case_1018	Patient_71175	control	0	2015	2000	6	0	0	14	2
case_1018	Patient_38356	control	0	2015	2000	2	1	0	14	1
case_1018	Patient_147841	control	0	2015	2000	3	1	0	14	2
case_1018	Patient_186050	control	0	2015	2000	1	1	0	14	2
case_1018	Patient_96811	control	0	2015	2000	4	1	0	14	2
case_1018	Patient_29949	control	0	2015	2000	2	2	0	14	1
case_1018	Patient_122426	control	0	2015	2000	1	2	0	14	1
case_1018	Patient_131288	control	0	2015	2000	1	2	0	14	1
case_1018	Patient_148488	control	0	2015	2000	3	2	0	14	3
case_1018	Patient_175382	control	0	2015	2000	2	2	0	14	3
case_1018	Patient_103866	control	0	2015	2000	4	2	0	14	3
case_1019	Patient_131631	case	1	2015	2013	0	0	0	5	1
case_1019	Patient_174184	control	0	2015	2013	0	1	0	5	1
case_1019	Patient_176091	control	0	2015	2013	0	1	0	5	1
case_1019	Patient_220209	control	0	2015	2013	0	1	0	5	1
case_1019	Patient_33159	control	0	2015	2013	2	2	0	5	1
case_1019	Patient_43189	control	0	2015	2013	1	2	0	5	1
case_102	Patient_12584	case	1	2011	2002	1	0	0	86	1
case_102	Patient_106501	control	0	2011	2002	1	0	0	86	1
case_102	Patient_136215	control	0	2011	2002	2	0	0	86	1
case_102	Patient_145266	control	0	2011	2002	2	0	0	86	1
case_102	Patient_193121	control	0	2011	2002	3	0	0	86	1
case_102	Patient_195136	control	0	2011	2002	1	0	0	86	1
case_102	Patient_204098	control	0	2011	2002	1	0	0	86	1
case_102	Patient_222041	control	0	2011	2002	0	0	0	86	1
case_102	Patient_21584	control	0	2011	2002	4	0	0	86	1
case_102	Patient_24033	control	0	2011	2002	4	0	0	86	1
case_102	Patient_31085	control	0	2011	2002	3	0	0	86	1
case_102	Patient_33304	control	0	2011	2002	2	0	0	86	1
case_102	Patient_39717	control	0	2011	2002	0	0	0	86	1
case_102	Patient_45959	control	0	2011	2002	3	0	0	86	1
case_102	Patient_63023	control	0	2011	2002	2	0	0	86	1
case_102	Patient_79953	control	0	2011	2002	0	0	0	86	1
case_102	Patient_81017	control	0	2011	2002	3	0	0	86	1
case_102	Patient_84107	control	0	2011	2002	0	0	0	86	1
case_102	Patient_117301	control	0	2011	2002	4	0	0	86	1
case_102	Patient_58262	control	0	2011	2002	1	1	0	86	1
case_102	Patient_19749	control	0	2011	2002	3	1	0	86	1
case_102	Patient_144597	control	0	2011	2002	2	1	0	86	1
case_102	Patient_146458	control	0	2011	2002	2	1	0	86	1
case_102	Patient_151289	control	0	2011	2002	0	1	0	86	1
case_102	Patient_156412	control	0	2011	2002	2	1	0	86	1
case_102	Patient_161706	control	0	2011	2002	1	1	0	86	1
case_102	Patient_170445	control	0	2011	2002	4	1	0	86	1
case_102	Patient_175844	control	0	2011	2002	2	1	0	86	1
case_102	Patient_181019	control	0	2011	2002	1	1	0	86	1
case_102	Patient_183976	control	0	2011	2002	0	1	0	86	1
case_102	Patient_184902	control	0	2011	2002	0	1	0	86	1
case_102	Patient_189865	control	0	2011	2002	2	1	0	86	1
case_102	Patient_191214	control	0	2011	2002	0	1	0	86	1
case_102	Patient_193454	control	0	2011	2002	1	1	0	86	1
case_102	Patient_198797	control	0	2011	2002	0	1	0	86	1
case_102	Patient_205861	control	0	2011	2002	1	1	0	86	1
case_102	Patient_210536	control	0	2011	2002	2	1	0	86	1
case_102	Patient_218010	control	0	2011	2002	1	1	0	86	1
case_102	Patient_8737	control	0	2011	2002	1	1	0	86	1
case_102	Patient_10781	control	0	2011	2002	2	1	0	86	1
case_102	Patient_14742	control	0	2011	2002	1	1	0	86	1
case_102	Patient_24099	control	0	2011	2002	0	1	0	86	1
case_102	Patient_38832	control	0	2011	2002	2	1	0	86	1
case_102	Patient_50830	control	0	2011	2002	4	1	0	86	1
case_102	Patient_54167	control	0	2011	2002	0	1	0	86	1
case_102	Patient_64222	control	0	2011	2002	0	1	0	86	1
case_102	Patient_73816	control	0	2011	2002	2	1	0	86	1
case_102	Patient_92208	control	0	2011	2002	1	1	0	86	1
case_102	Patient_92314	control	0	2011	2002	1	1	0	86	1
case_102	Patient_101371	control	0	2011	2002	4	1	0	86	1
case_102	Patient_107977	control	0	2011	2002	3	1	0	86	1
case_102	Patient_120166	control	0	2011	2002	1	1	0	86	1
case_102	Patient_145822	control	0	2011	2002	2	2	0	86	1
case_102	Patient_72638	control	0	2011	2002	1	2	0	86	1
case_102	Patient_74620	control	0	2011	2002	2	2	0	86	1
case_102	Patient_134102	control	0	2011	2002	5	2	0	86	1
case_102	Patient_134856	control	0	2011	2002	3	2	0	86	1
case_102	Patient_140646	control	0	2011	2002	1	2	0	86	1
case_102	Patient_141008	control	0	2011	2002	2	2	0	86	1
case_102	Patient_147545	control	0	2011	2002	3	2	0	86	1
case_102	Patient_148428	control	0	2011	2002	1	2	0	86	1
case_102	Patient_152354	control	0	2011	2002	0	2	0	86	1
case_102	Patient_172851	control	0	2011	2002	2	2	0	86	1
case_102	Patient_183286	control	0	2011	2002	2	2	0	86	1
case_102	Patient_183537	control	0	2011	2002	5	2	0	86	1
case_102	Patient_190559	control	0	2011	2002	1	2	0	86	1
case_102	Patient_194627	control	0	2011	2002	5	2	0	86	1
case_102	Patient_202607	control	0	2011	2002	2	2	0	86	1
case_102	Patient_203528	control	0	2011	2002	2	2	0	86	1
case_102	Patient_203973	control	0	2011	2002	5	2	0	86	1
case_102	Patient_212355	control	0	2011	2002	1	2	0	86	1
case_102	Patient_218744	control	0	2011	2002	5	2	0	86	1
case_102	Patient_223982	control	0	2011	2002	1	2	0	86	1
case_102	Patient_1774	control	0	2011	2002	1	2	0	86	1
case_102	Patient_3975	control	0	2011	2002	1	2	0	86	1
case_102	Patient_16174	control	0	2011	2002	1	2	0	86	1
case_102	Patient_31963	control	0	2011	2002	1	2	0	86	1
case_102	Patient_32447	control	0	2011	2002	1	2	0	86	1
case_102	Patient_37465	control	0	2011	2002	2	2	0	86	1
case_102	Patient_43942	control	0	2011	2002	3	2	0	86	1
case_102	Patient_46333	control	0	2011	2002	1	2	0	86	1
case_102	Patient_46826	control	0	2011	2002	3	2	0	86	1
case_102	Patient_55500	control	0	2011	2002	1	2	0	86	1
case_102	Patient_57582	control	0	2011	2002	2	2	0	86	1
case_102	Patient_69386	control	0	2011	2002	0	2	0	86	1
case_102	Patient_75764	control	0	2011	2002	0	2	0	86	1
case_102	Patient_96431	control	0	2011	2002	0	2	0	86	1
case_1020	Patient_131649	case	1	2013	2000	9	0	0	47	1
case_1020	Patient_141576	control	0	2013	2000	11	0	0	47	7
case_1020	Patient_154272	control	0	2013	2000	4	0	0	47	7
case_1020	Patient_163932	control	0	2013	2000	6	0	0	47	7
case_1020	Patient_174475	control	0	2013	2000	4	0	0	47	7
case_1020	Patient_182920	control	0	2013	2000	3	0	0	47	7
case_1020	Patient_189540	control	0	2013	2000	5	0	0	47	7
case_1020	Patient_190853	control	0	2013	2000	8	0	0	47	7
case_1020	Patient_194539	control	0	2013	2000	2	0	0	47	7
case_1020	Patient_213190	control	0	2013	2000	9	0	0	47	7
case_1020	Patient_67274	control	0	2013	2000	9	0	0	47	7
case_1020	Patient_132008	control	0	2013	2000	9	0	0	47	7
case_1020	Patient_102378	control	0	2013	2000	5	1	0	47	3
case_1020	Patient_212719	control	0	2013	2000	5	1	0	47	4
case_1020	Patient_201319	control	0	2013	2000	9	1	0	47	4
case_1020	Patient_160472	control	0	2013	2000	4	1	0	47	4
case_1020	Patient_186615	control	0	2013	2000	12	1	0	47	4
case_1020	Patient_49783	control	0	2013	2000	4	1	0	47	4
case_1020	Patient_77095	control	0	2013	2000	6	1	0	47	4
case_1020	Patient_79296	control	0	2013	2000	6	1	0	47	4
case_1020	Patient_99901	control	0	2013	2000	7	1	0	47	4
case_1020	Patient_111410	control	0	2013	2000	5	1	0	47	5
case_1020	Patient_179512	control	0	2013	2000	6	1	0	47	6
case_1020	Patient_139330	control	0	2013	2000	6	1	0	47	7
case_1020	Patient_40699	control	0	2013	2000	5	1	0	47	7
case_1020	Patient_78426	control	0	2013	2000	10	1	0	47	7
case_1020	Patient_99983	control	0	2013	2000	4	1	0	47	7
case_1020	Patient_121846	control	0	2013	2000	7	1	0	47	7
case_1020	Patient_132309	control	0	2013	2000	9	1	0	47	7
case_1020	Patient_135899	control	0	2013	2000	2	2	0	47	4
case_1020	Patient_174339	control	0	2013	2000	2	2	0	47	4
case_1020	Patient_187366	control	0	2013	2000	3	2	0	47	4
case_1020	Patient_203850	control	0	2013	2000	5	2	0	47	4
case_1020	Patient_41568	control	0	2013	2000	9	2	0	47	4
case_1020	Patient_96504	control	0	2013	2000	7	2	0	47	4
case_1020	Patient_82667	control	0	2013	2000	4	2	0	47	6
case_1020	Patient_52845	control	0	2013	2000	4	2	0	47	7
case_1020	Patient_66023	control	0	2013	2000	3	2	0	47	8
case_1020	Patient_207145	control	0	2013	2000	10	2	0	47	10
case_1020	Patient_149667	control	0	2013	2000	2	2	0	47	10
case_1020	Patient_150633	control	0	2013	2000	4	2	0	47	10
case_1020	Patient_151776	control	0	2013	2000	7	2	0	47	10
case_1020	Patient_157460	control	0	2013	2000	5	2	0	47	10
case_1020	Patient_168102	control	0	2013	2000	6	2	0	47	10
case_1020	Patient_59704	control	0	2013	2000	4	2	0	47	10
case_1020	Patient_66142	control	0	2013	2000	5	2	0	47	10
case_1020	Patient_72173	control	0	2013	2000	7	2	0	47	10
case_1020	Patient_83963	control	0	2013	2000	7	2	0	47	10
case_1021	Patient_131668	case	1	2012	2006	2	0	0	1	1
case_1021	Patient_210819	control	0	2012	2006	1	2	0	1	1
case_1022	Patient_131874	case	1	2013	2005	2	0	0	126	1
case_1022	Patient_194533	control	0	2013	2005	3	0	0	126	6
case_1022	Patient_14570	control	0	2013	2005	2	0	0	126	6
case_1022	Patient_20732	control	0	2013	2005	1	0	0	126	6
case_1022	Patient_107639	control	0	2013	2005	4	0	0	126	6
case_1022	Patient_23899	control	0	2013	2005	0	0	0	126	8
case_1022	Patient_205550	control	0	2013	2005	3	0	0	126	9
case_1022	Patient_14260	control	0	2013	2005	5	0	0	126	9
case_1022	Patient_48001	control	0	2013	2005	6	0	0	126	9
case_1022	Patient_58054	control	0	2013	2005	4	0	0	126	9
case_1022	Patient_72999	control	0	2013	2005	1	0	0	126	9
case_1022	Patient_89258	control	0	2013	2005	1	0	0	126	9
case_1022	Patient_89374	control	0	2013	2005	0	0	0	126	9
case_1022	Patient_102219	control	0	2013	2005	3	0	0	126	9
case_1022	Patient_108245	control	0	2013	2005	1	0	0	126	9
case_1022	Patient_110549	control	0	2013	2005	3	0	0	126	9
case_1022	Patient_32262	control	0	2013	2005	1	0	0	126	12
case_1022	Patient_145333	control	0	2013	2005	2	0	0	126	13
case_1022	Patient_149101	control	0	2013	2005	1	0	0	126	13
case_1022	Patient_178007	control	0	2013	2005	2	0	0	126	13
case_1022	Patient_183840	control	0	2013	2005	2	0	0	126	13
case_1022	Patient_202260	control	0	2013	2005	2	0	0	126	13
case_1022	Patient_16568	control	0	2013	2005	5	0	0	126	13
case_1022	Patient_28717	control	0	2013	2005	2	0	0	126	13
case_1022	Patient_31730	control	0	2013	2005	1	0	0	126	13
case_1022	Patient_103688	control	0	2013	2005	2	0	0	126	13
case_1022	Patient_117567	control	0	2013	2005	4	0	0	126	13
case_1022	Patient_31298	control	0	2013	2005	0	1	0	126	3
case_1022	Patient_79692	control	0	2013	2005	3	1	0	126	4
case_1022	Patient_204217	control	0	2013	2005	0	1	0	126	6
case_1022	Patient_223044	control	0	2013	2005	2	1	0	126	6
case_1022	Patient_101627	control	0	2013	2005	2	1	0	126	6
case_1022	Patient_109421	control	0	2013	2005	7	1	0	126	6
case_1022	Patient_198418	control	0	2013	2005	3	1	0	126	8
case_1022	Patient_205344	control	0	2013	2005	4	1	0	126	8
case_1022	Patient_32650	control	0	2013	2005	1	1	0	126	9
case_1022	Patient_207663	control	0	2013	2005	0	1	0	126	9
case_1022	Patient_208186	control	0	2013	2005	2	1	0	126	9
case_1022	Patient_47644	control	0	2013	2005	1	1	0	126	9
case_1022	Patient_118017	control	0	2013	2005	3	1	0	126	10
case_1022	Patient_147906	control	0	2013	2005	1	1	0	126	10
case_1022	Patient_151235	control	0	2013	2005	0	1	0	126	10
case_1022	Patient_162733	control	0	2013	2005	7	1	0	126	10
case_1022	Patient_170455	control	0	2013	2005	1	1	0	126	10
case_1022	Patient_174916	control	0	2013	2005	2	1	0	126	10
case_1022	Patient_184778	control	0	2013	2005	1	1	0	126	10
case_1022	Patient_189199	control	0	2013	2005	1	1	0	126	10
case_1022	Patient_198029	control	0	2013	2005	3	1	0	126	10
case_1022	Patient_216833	control	0	2013	2005	1	1	0	126	10
case_1022	Patient_5719	control	0	2013	2005	1	1	0	126	10
case_1022	Patient_26782	control	0	2013	2005	2	1	0	126	10
case_1022	Patient_43640	control	0	2013	2005	3	1	0	126	10
case_1022	Patient_105334	control	0	2013	2005	5	1	0	126	10
case_1022	Patient_114612	control	0	2013	2005	1	1	0	126	12
case_1022	Patient_134040	control	0	2013	2005	2	1	0	126	12
case_1022	Patient_137268	control	0	2013	2005	5	1	0	126	12
case_1022	Patient_147665	control	0	2013	2005	2	1	0	126	12
case_1022	Patient_163393	control	0	2013	2005	3	1	0	126	12
case_1022	Patient_165370	control	0	2013	2005	1	1	0	126	12
case_1022	Patient_182990	control	0	2013	2005	4	1	0	126	12
case_1022	Patient_192611	control	0	2013	2005	0	1	0	126	12
case_1022	Patient_196597	control	0	2013	2005	7	1	0	126	12
case_1022	Patient_216656	control	0	2013	2005	0	1	0	126	12
case_1022	Patient_223727	control	0	2013	2005	1	1	0	126	12
case_1022	Patient_16248	control	0	2013	2005	4	1	0	126	12
case_1022	Patient_55145	control	0	2013	2005	2	1	0	126	12
case_1022	Patient_60466	control	0	2013	2005	4	1	0	126	12
case_1022	Patient_81424	control	0	2013	2005	5	1	0	126	12
case_1022	Patient_91086	control	0	2013	2005	8	1	0	126	12
case_1022	Patient_128907	control	0	2013	2005	8	1	0	126	12
case_1022	Patient_121761	control	0	2013	2005	1	2	0	126	1
case_1022	Patient_57260	control	0	2013	2005	3	2	0	126	3
case_1022	Patient_133633	control	0	2013	2005	1	2	0	126	4
case_1022	Patient_136720	control	0	2013	2005	0	2	0	126	4
case_1022	Patient_207843	control	0	2013	2005	2	2	0	126	4
case_1022	Patient_40210	control	0	2013	2005	1	2	0	126	4
case_1022	Patient_132416	control	0	2013	2005	2	2	0	126	4
case_1022	Patient_61513	control	0	2013	2005	2	2	0	126	5
case_1022	Patient_64400	control	0	2013	2005	1	2	0	126	5
case_1022	Patient_101250	control	0	2013	2005	0	2	0	126	5
case_1022	Patient_129318	control	0	2013	2005	3	2	0	126	5
case_1022	Patient_98664	control	0	2013	2005	9	2	0	126	6
case_1022	Patient_159033	control	0	2013	2005	0	2	0	126	6
case_1022	Patient_163722	control	0	2013	2005	3	2	0	126	6
case_1022	Patient_188973	control	0	2013	2005	4	2	0	126	6
case_1022	Patient_867	control	0	2013	2005	2	2	0	126	6
case_1022	Patient_12329	control	0	2013	2005	0	2	0	126	6
case_1022	Patient_44286	control	0	2013	2005	6	2	0	126	6
case_1022	Patient_58065	control	0	2013	2005	2	2	0	126	6
case_1022	Patient_60688	control	0	2013	2005	3	2	0	126	6
case_1022	Patient_71516	control	0	2013	2005	1	2	0	126	6
case_1022	Patient_83686	control	0	2013	2005	5	2	0	126	6
case_1022	Patient_85453	control	0	2013	2005	4	2	0	126	6
case_1022	Patient_100780	control	0	2013	2005	5	2	0	126	6
case_1022	Patient_106845	control	0	2013	2005	0	2	0	126	6
case_1022	Patient_133275	control	0	2013	2005	1	2	0	126	6
case_1022	Patient_166338	control	0	2013	2005	2	2	0	126	7
case_1022	Patient_197742	control	0	2013	2005	1	2	0	126	9
case_1022	Patient_100813	control	0	2013	2005	1	2	0	126	11
case_1022	Patient_11299	control	0	2013	2005	3	2	0	126	12
case_1022	Patient_141833	control	0	2013	2005	0	2	0	126	12
case_1022	Patient_177385	control	0	2013	2005	6	2	0	126	12
case_1022	Patient_194664	control	0	2013	2005	3	2	0	126	12
case_1022	Patient_22635	control	0	2013	2005	6	2	0	126	12
case_1022	Patient_124010	control	0	2013	2005	4	2	0	126	12
case_1022	Patient_158544	control	0	2013	2005	2	2	0	126	13
case_1022	Patient_185789	control	0	2013	2005	5	2	0	126	14
case_1022	Patient_146907	control	0	2013	2005	3	2	0	126	14
case_1022	Patient_147059	control	0	2013	2005	2	2	0	126	14
case_1022	Patient_177002	control	0	2013	2005	3	2	0	126	14
case_1022	Patient_179567	control	0	2013	2005	1	2	0	126	14
case_1022	Patient_180978	control	0	2013	2005	5	2	0	126	14
case_1022	Patient_192859	control	0	2013	2005	5	2	0	126	14
case_1022	Patient_204496	control	0	2013	2005	3	2	0	126	14
case_1022	Patient_224869	control	0	2013	2005	5	2	0	126	14
case_1022	Patient_13783	control	0	2013	2005	2	2	0	126	14
case_1022	Patient_16108	control	0	2013	2005	1	2	0	126	14
case_1022	Patient_18862	control	0	2013	2005	0	2	0	126	14
case_1022	Patient_34600	control	0	2013	2005	7	2	0	126	14
case_1022	Patient_46519	control	0	2013	2005	0	2	0	126	14
case_1022	Patient_51576	control	0	2013	2005	4	2	0	126	14
case_1022	Patient_64051	control	0	2013	2005	5	2	0	126	14
case_1022	Patient_86730	control	0	2013	2005	1	2	0	126	14
case_1022	Patient_87554	control	0	2013	2005	1	2	0	126	14
case_1022	Patient_100172	control	0	2013	2005	5	2	0	126	14
case_1022	Patient_118975	control	0	2013	2005	7	2	0	126	14
case_1022	Patient_127276	control	0	2013	2005	1	2	0	126	14
case_1023	Patient_131879	case	1	2014	2000	4	0	0	103	1
case_1023	Patient_160760	control	0	2014	2000	2	0	0	103	7
case_1023	Patient_176830	control	0	2014	2000	0	0	0	103	7
case_1023	Patient_209427	control	0	2014	2000	0	0	0	103	7
case_1023	Patient_210330	control	0	2014	2000	0	0	0	103	7
case_1023	Patient_63533	control	0	2014	2000	4	0	0	103	8
case_1023	Patient_83090	control	0	2014	2000	1	0	0	103	8
case_1023	Patient_133726	control	0	2014	2000	2	0	0	103	9
case_1023	Patient_138278	control	0	2014	2000	0	0	0	103	9
case_1023	Patient_63158	control	0	2014	2000	4	0	0	103	10
case_1023	Patient_166460	control	0	2014	2000	4	0	0	103	10
case_1023	Patient_185613	control	0	2014	2000	0	0	0	103	10
case_1023	Patient_9681	control	0	2014	2000	2	0	0	103	10
case_1023	Patient_27473	control	0	2014	2000	1	0	0	103	10
case_1023	Patient_33686	control	0	2014	2000	1	0	0	103	10
case_1023	Patient_40557	control	0	2014	2000	1	0	0	103	10
case_1023	Patient_52826	control	0	2014	2000	4	0	0	103	10
case_1023	Patient_147076	control	0	2014	2000	1	1	0	103	7
case_1023	Patient_159000	control	0	2014	2000	1	1	0	103	7
case_1023	Patient_159574	control	0	2014	2000	0	1	0	103	7
case_1023	Patient_175063	control	0	2014	2000	0	1	0	103	7
case_1023	Patient_191292	control	0	2014	2000	1	1	0	103	7
case_1023	Patient_197902	control	0	2014	2000	0	1	0	103	7
case_1023	Patient_204164	control	0	2014	2000	0	1	0	103	7
case_1023	Patient_26418	control	0	2014	2000	0	1	0	103	7
case_1023	Patient_36174	control	0	2014	2000	0	1	0	103	7
case_1023	Patient_99313	control	0	2014	2000	5	1	0	103	7
case_1023	Patient_119841	control	0	2014	2000	1	1	0	103	7
case_1023	Patient_124191	control	0	2014	2000	1	1	0	103	7
case_1023	Patient_127885	control	0	2014	2000	0	1	0	103	7
case_1023	Patient_128665	control	0	2014	2000	0	1	0	103	7
case_1023	Patient_171436	control	0	2014	2000	1	1	0	103	8
case_1023	Patient_177402	control	0	2014	2000	0	1	0	103	8
case_1023	Patient_211910	control	0	2014	2000	1	1	0	103	8
case_1023	Patient_216282	control	0	2014	2000	1	1	0	103	8
case_1023	Patient_22916	control	0	2014	2000	5	1	0	103	8
case_1023	Patient_115080	control	0	2014	2000	5	1	0	103	8
case_1023	Patient_15356	control	0	2014	2000	4	1	0	103	9
case_1023	Patient_141635	control	0	2014	2000	1	1	0	103	9
case_1023	Patient_25358	control	0	2014	2000	2	1	0	103	9
case_1023	Patient_138020	control	0	2014	2000	6	1	0	103	9
case_1023	Patient_147484	control	0	2014	2000	10	1	0	103	9
case_1023	Patient_148400	control	0	2014	2000	0	1	0	103	9
case_1023	Patient_162785	control	0	2014	2000	1	1	0	103	9
case_1023	Patient_162906	control	0	2014	2000	5	1	0	103	9
case_1023	Patient_164431	control	0	2014	2000	0	1	0	103	9
case_1023	Patient_187047	control	0	2014	2000	2	1	0	103	9
case_1023	Patient_187343	control	0	2014	2000	2	1	0	103	9
case_1023	Patient_197837	control	0	2014	2000	2	1	0	103	9
case_1023	Patient_3537	control	0	2014	2000	2	1	0	103	9
case_1023	Patient_84343	control	0	2014	2000	0	1	0	103	9
case_1023	Patient_126076	control	0	2014	2000	1	1	0	103	9
case_1023	Patient_126184	control	0	2014	2000	0	1	0	103	9
case_1023	Patient_159828	control	0	2014	2000	2	1	0	103	10
case_1023	Patient_193417	control	0	2014	2000	3	1	0	103	10
case_1023	Patient_49822	control	0	2014	2000	0	1	0	103	10
case_1023	Patient_139094	control	0	2014	2000	4	1	0	103	10
case_1023	Patient_142759	control	0	2014	2000	2	1	0	103	10
case_1023	Patient_149482	control	0	2014	2000	3	1	0	103	10
case_1023	Patient_159262	control	0	2014	2000	1	1	0	103	10
case_1023	Patient_159547	control	0	2014	2000	3	1	0	103	10
case_1023	Patient_161214	control	0	2014	2000	2	1	0	103	10
case_1023	Patient_8885	control	0	2014	2000	2	1	0	103	10
case_1023	Patient_85312	control	0	2014	2000	5	1	0	103	10
case_1023	Patient_79922	control	0	2014	2000	0	2	0	103	4
case_1023	Patient_141514	control	0	2014	2000	0	2	0	103	4
case_1023	Patient_174240	control	0	2014	2000	0	2	0	103	4
case_1023	Patient_25763	control	0	2014	2000	0	2	0	103	4
case_1023	Patient_63145	control	0	2014	2000	2	2	0	103	4
case_1023	Patient_130253	control	0	2014	2000	0	2	0	103	4
case_1023	Patient_106253	control	0	2014	2000	2	2	0	103	5
case_1023	Patient_166677	control	0	2014	2000	0	2	0	103	5
case_1023	Patient_24863	control	0	2014	2000	3	2	0	103	5
case_1023	Patient_89121	control	0	2014	2000	1	2	0	103	5
case_1023	Patient_125769	control	0	2014	2000	0	2	0	103	5
case_1023	Patient_181157	control	0	2014	2000	2	2	0	103	6
case_1023	Patient_99001	control	0	2014	2000	2	2	0	103	6
case_1023	Patient_141303	control	0	2014	2000	0	2	0	103	7
case_1023	Patient_145439	control	0	2014	2000	1	2	0	103	7
case_1023	Patient_160735	control	0	2014	2000	1	2	0	103	7
case_1023	Patient_165477	control	0	2014	2000	3	2	0	103	7
case_1023	Patient_170827	control	0	2014	2000	0	2	0	103	7
case_1023	Patient_172567	control	0	2014	2000	3	2	0	103	7
case_1023	Patient_179443	control	0	2014	2000	5	2	0	103	7
case_1023	Patient_188549	control	0	2014	2000	4	2	0	103	7
case_1023	Patient_188667	control	0	2014	2000	2	2	0	103	7
case_1023	Patient_189901	control	0	2014	2000	3	2	0	103	7
case_1023	Patient_190855	control	0	2014	2000	6	2	0	103	7
case_1023	Patient_193577	control	0	2014	2000	4	2	0	103	7
case_1023	Patient_7677	control	0	2014	2000	5	2	0	103	7
case_1023	Patient_16475	control	0	2014	2000	5	2	0	103	7
case_1023	Patient_51534	control	0	2014	2000	1	2	0	103	7
case_1023	Patient_56617	control	0	2014	2000	0	2	0	103	7
case_1023	Patient_58575	control	0	2014	2000	2	2	0	103	7
case_1023	Patient_64896	control	0	2014	2000	6	2	0	103	7
case_1023	Patient_66019	control	0	2014	2000	1	2	0	103	7
case_1023	Patient_84857	control	0	2014	2000	5	2	0	103	7
case_1023	Patient_89617	control	0	2014	2000	3	2	0	103	7
case_1023	Patient_90434	control	0	2014	2000	1	2	0	103	7
case_1023	Patient_102691	control	0	2014	2000	7	2	0	103	7
case_1023	Patient_112432	control	0	2014	2000	5	2	0	103	7
case_1023	Patient_120662	control	0	2014	2000	6	2	0	103	7
case_1023	Patient_126073	control	0	2014	2000	3	2	0	103	7
case_1023	Patient_128619	control	0	2014	2000	0	2	0	103	7
case_1024	Patient_131906	case	1	2010	2010	2	0	0	4	1
case_1024	Patient_176306	control	0	2010	2010	1	1	0	4	2
case_1024	Patient_210264	control	0	2010	2010	2	1	0	4	2
case_1024	Patient_162492	control	0	2010	2010	0	2	0	4	2
case_1024	Patient_44580	control	0	2010	2010	0	2	0	4	2
case_1025	Patient_131958	case	1	2013	2000	0	0	0	22	1
case_1025	Patient_173804	control	0	2013	2000	3	0	0	22	2
case_1025	Patient_177778	control	0	2013	2000	5	0	0	22	2
case_1025	Patient_3535	control	0	2013	2000	3	1	0	22	2
case_1025	Patient_138320	control	0	2013	2000	2	1	0	22	2
case_1025	Patient_140022	control	0	2013	2000	1	1	0	22	2
case_1025	Patient_141685	control	0	2013	2000	1	1	0	22	2
case_1025	Patient_188088	control	0	2013	2000	6	1	0	22	2
case_1025	Patient_56203	control	0	2013	2000	3	1	0	22	2
case_1025	Patient_63085	control	0	2013	2000	7	1	0	22	2
case_1025	Patient_72126	control	0	2013	2000	6	1	0	22	2
case_1025	Patient_77685	control	0	2013	2000	2	1	0	22	2
case_1025	Patient_108848	control	0	2013	2000	6	1	0	22	2
case_1025	Patient_111477	control	0	2013	2000	3	2	0	22	2
case_1025	Patient_208492	control	0	2013	2000	2	2	0	22	2
case_1025	Patient_211272	control	0	2013	2000	2	2	0	22	2
case_1025	Patient_215882	control	0	2013	2000	4	2	0	22	2
case_1025	Patient_94559	control	0	2013	2000	5	2	0	22	3
case_1025	Patient_107863	control	0	2013	2000	4	2	0	22	3
case_1025	Patient_174612	control	0	2013	2000	1	2	0	22	3
case_1025	Patient_184445	control	0	2013	2000	1	2	0	22	3
case_1025	Patient_51051	control	0	2013	2000	5	2	0	22	3
case_1025	Patient_90071	control	0	2013	2000	3	2	0	22	3
case_1026	Patient_132002	case	1	2014	2002	8	0	0	26	1
case_1026	Patient_201281	control	0	2014	2002	6	0	0	26	1
case_1026	Patient_15328	control	0	2014	2002	0	0	0	26	1
case_1026	Patient_27454	control	0	2014	2002	4	0	0	26	1
case_1026	Patient_188502	control	0	2014	2002	9	1	0	26	1
case_1026	Patient_189253	control	0	2014	2002	4	1	0	26	1
case_1026	Patient_122433	control	0	2014	2002	4	1	0	26	1
case_1026	Patient_189817	control	0	2014	2002	3	1	0	26	1
case_1026	Patient_205196	control	0	2014	2002	9	1	0	26	1
case_1026	Patient_218341	control	0	2014	2002	13	1	0	26	1
case_1026	Patient_42726	control	0	2014	2002	9	1	0	26	1
case_1026	Patient_45761	control	0	2014	2002	8	1	0	26	1
case_1026	Patient_50137	control	0	2014	2002	8	1	0	26	1
case_1026	Patient_84483	control	0	2014	2002	8	1	0	26	1
case_1026	Patient_123909	control	0	2014	2002	5	1	0	26	1
case_1026	Patient_132563	control	0	2014	2002	5	1	0	26	1
case_1026	Patient_142365	control	0	2014	2002	4	2	0	26	1
case_1026	Patient_144090	control	0	2014	2002	3	2	0	26	1
case_1026	Patient_153212	control	0	2014	2002	7	2	0	26	1
case_1026	Patient_156183	control	0	2014	2002	5	2	0	26	1
case_1026	Patient_23755	control	0	2014	2002	9	2	0	26	1
case_1026	Patient_46364	control	0	2014	2002	6	2	0	26	1
case_1026	Patient_69263	control	0	2014	2002	7	2	0	26	1
case_1026	Patient_71944	control	0	2014	2002	6	2	0	26	1
case_1026	Patient_91501	control	0	2014	2002	10	2	0	26	1
case_1026	Patient_124167	control	0	2014	2002	6	2	0	26	1
case_1026	Patient_133098	control	0	2014	2002	9	2	0	26	1
case_1027	Patient_132014	case	1	2015	2000	5	0	0	24	1
case_1027	Patient_158630	control	0	2015	2000	3	0	0	24	2
case_1027	Patient_198503	control	0	2015	2000	5	0	0	24	2
case_1027	Patient_202060	control	0	2015	2000	11	0	0	24	2
case_1027	Patient_209310	control	0	2015	2000	6	1	0	24	1
case_1027	Patient_138542	control	0	2015	2000	13	1	0	24	2
case_1027	Patient_158627	control	0	2015	2000	11	1	0	24	2
case_1027	Patient_161220	control	0	2015	2000	10	1	0	24	2
case_1027	Patient_213983	control	0	2015	2000	12	1	0	24	2
case_1027	Patient_9487	control	0	2015	2000	6	1	0	24	2
case_1027	Patient_12840	control	0	2015	2000	13	1	0	24	2
case_1027	Patient_49676	control	0	2015	2000	10	1	0	24	2
case_1027	Patient_91859	control	0	2015	2000	7	1	0	24	2
case_1027	Patient_106767	control	0	2015	2000	9	1	0	24	2
case_1027	Patient_124314	control	0	2015	2000	10	1	0	24	2
case_1027	Patient_130674	control	0	2015	2000	13	1	0	24	2
case_1027	Patient_203586	control	0	2015	2000	16	2	0	24	1
case_1027	Patient_30971	control	0	2015	2000	11	2	0	24	1
case_1027	Patient_65587	control	0	2015	2000	12	2	0	24	1
case_1027	Patient_72079	control	0	2015	2000	7	2	0	24	1
case_1027	Patient_117696	control	0	2015	2000	3	2	0	24	1
case_1027	Patient_218463	control	0	2015	2000	7	2	0	24	2
case_1027	Patient_32865	control	0	2015	2000	7	2	0	24	2
case_1027	Patient_93248	control	0	2015	2000	6	2	0	24	2
case_1027	Patient_103387	control	0	2015	2000	14	2	0	24	2
case_1028	Patient_132102	case	1	2012	2008	0	0	0	16	1
case_1028	Patient_195391	control	0	2012	2008	0	0	0	16	1
case_1028	Patient_215029	control	0	2012	2008	0	0	0	16	1
case_1028	Patient_3063	control	0	2012	2008	0	0	0	16	1
case_1028	Patient_20270	control	0	2012	2008	0	0	0	16	1
case_1028	Patient_41848	control	0	2012	2008	0	0	0	16	1
case_1028	Patient_147562	control	0	2012	2008	0	1	0	16	1
case_1028	Patient_183148	control	0	2012	2008	1	1	0	16	1
case_1028	Patient_190977	control	0	2012	2008	0	1	0	16	1
case_1028	Patient_192010	control	0	2012	2008	1	1	0	16	1
case_1028	Patient_213289	control	0	2012	2008	0	1	0	16	1
case_1028	Patient_98619	control	0	2012	2008	0	1	0	16	1
case_1028	Patient_37803	control	0	2012	2008	0	1	0	16	2
case_1028	Patient_105095	control	0	2012	2008	0	1	0	16	2
case_1028	Patient_78989	control	0	2012	2008	0	2	0	16	1
case_1028	Patient_126570	control	0	2012	2008	1	2	0	16	1
case_1028	Patient_144536	control	0	2012	2008	0	2	0	16	2
case_1029	Patient_132287	case	1	2013	2005	0	0	0	107	1
case_1029	Patient_223264	control	0	2013	2005	1	0	0	107	2
case_1029	Patient_25351	control	0	2013	2005	0	0	0	107	4
case_1029	Patient_194687	control	0	2013	2005	4	0	0	107	5
case_1029	Patient_134340	control	0	2013	2005	2	0	0	107	5
case_1029	Patient_134614	control	0	2013	2005	0	0	0	107	5
case_1029	Patient_221849	control	0	2013	2005	3	0	0	107	5
case_1029	Patient_17463	control	0	2013	2005	1	0	0	107	5
case_1029	Patient_143861	control	0	2013	2005	1	0	0	107	6
case_1029	Patient_38673	control	0	2013	2005	3	0	0	107	7
case_1029	Patient_76235	control	0	2013	2005	1	0	0	107	7
case_1029	Patient_120715	control	0	2013	2005	4	0	0	107	7
case_1029	Patient_142648	control	0	2013	2005	3	0	0	107	7
case_1029	Patient_162423	control	0	2013	2005	3	0	0	107	7
case_1029	Patient_166116	control	0	2013	2005	2	0	0	107	7
case_1029	Patient_178309	control	0	2013	2005	1	0	0	107	7
case_1029	Patient_194370	control	0	2013	2005	4	0	0	107	7
case_1029	Patient_207693	control	0	2013	2005	2	0	0	107	7
case_1029	Patient_35214	control	0	2013	2005	1	0	0	107	7
case_1029	Patient_80553	control	0	2013	2005	5	0	0	107	7
case_1029	Patient_109869	control	0	2013	2005	0	0	0	107	7
case_1029	Patient_198242	control	0	2013	2005	2	1	0	107	1
case_1029	Patient_7271	control	0	2013	2005	5	1	0	107	1
case_1029	Patient_198729	control	0	2013	2005	0	1	0	107	2
case_1029	Patient_201198	control	0	2013	2005	1	1	0	107	2
case_1029	Patient_138283	control	0	2013	2005	1	1	0	107	5
case_1029	Patient_49187	control	0	2013	2005	1	1	0	107	5
case_1029	Patient_144286	control	0	2013	2005	3	1	0	107	6
case_1029	Patient_166990	control	0	2013	2005	1	1	0	107	6
case_1029	Patient_78564	control	0	2013	2005	3	1	0	107	6
case_1029	Patient_89187	control	0	2013	2005	3	1	0	107	6
case_1029	Patient_101333	control	0	2013	2005	1	1	0	107	7
case_1029	Patient_211683	control	0	2013	2005	7	1	0	107	8
case_1029	Patient_136384	control	0	2013	2005	1	1	0	107	8
case_1029	Patient_161379	control	0	2013	2005	1	1	0	107	8
case_1029	Patient_179295	control	0	2013	2005	3	1	0	107	8
case_1029	Patient_219420	control	0	2013	2005	8	1	0	107	8
case_1029	Patient_222911	control	0	2013	2005	0	1	0	107	8
case_1029	Patient_598	control	0	2013	2005	4	1	0	107	8
case_1029	Patient_7958	control	0	2013	2005	4	1	0	107	8
case_1029	Patient_9246	control	0	2013	2005	1	1	0	107	8
case_1029	Patient_34389	control	0	2013	2005	4	1	0	107	8
case_1029	Patient_63144	control	0	2013	2005	0	1	0	107	8
case_1029	Patient_98384	control	0	2013	2005	5	1	0	107	8
case_1029	Patient_110971	control	0	2013	2005	4	1	0	107	8
case_1029	Patient_127051	control	0	2013	2005	1	1	0	107	8
case_1029	Patient_128296	control	0	2013	2005	1	1	0	107	8
case_1029	Patient_131843	control	0	2013	2005	4	1	0	107	8
case_1029	Patient_137601	control	0	2013	2005	3	1	0	107	9
case_1029	Patient_150922	control	0	2013	2005	7	1	0	107	9
case_1029	Patient_151417	control	0	2013	2005	5	1	0	107	9
case_1029	Patient_151725	control	0	2013	2005	6	1	0	107	9
case_1029	Patient_162586	control	0	2013	2005	5	1	0	107	9
case_1029	Patient_195604	control	0	2013	2005	4	1	0	107	9
case_1029	Patient_200335	control	0	2013	2005	5	1	0	107	9
case_1029	Patient_211463	control	0	2013	2005	1	1	0	107	9
case_1029	Patient_15165	control	0	2013	2005	5	1	0	107	9
case_1029	Patient_47064	control	0	2013	2005	0	1	0	107	9
case_1029	Patient_47858	control	0	2013	2005	0	1	0	107	9
case_1029	Patient_91989	control	0	2013	2005	3	1	0	107	9
case_1029	Patient_105367	control	0	2013	2005	2	1	0	107	9
case_1029	Patient_59191	control	0	2013	2005	0	2	0	107	2
case_1029	Patient_144461	control	0	2013	2005	0	2	0	107	4
case_1029	Patient_53861	control	0	2013	2005	2	2	0	107	4
case_1029	Patient_86650	control	0	2013	2005	0	2	0	107	4
case_1029	Patient_92089	control	0	2013	2005	0	2	0	107	5
case_1029	Patient_135741	control	0	2013	2005	1	2	0	107	5
case_1029	Patient_209715	control	0	2013	2005	4	2	0	107	5
case_1029	Patient_180504	control	0	2013	2005	1	2	0	107	6
case_1029	Patient_207449	control	0	2013	2005	3	2	0	107	6
case_1029	Patient_27876	control	0	2013	2005	0	2	0	107	6
case_1029	Patient_35589	control	0	2013	2005	2	2	0	107	6
case_1029	Patient_41367	control	0	2013	2005	2	2	0	107	6
case_1029	Patient_193079	control	0	2013	2005	0	2	0	107	7
case_1029	Patient_162420	control	0	2013	2005	3	2	0	107	7
case_1029	Patient_180999	control	0	2013	2005	3	2	0	107	7
case_1029	Patient_196741	control	0	2013	2005	0	2	0	107	7
case_1029	Patient_207683	control	0	2013	2005	2	2	0	107	7
case_1029	Patient_217124	control	0	2013	2005	0	2	0	107	7
case_1029	Patient_1810	control	0	2013	2005	5	2	0	107	7
case_1029	Patient_71416	control	0	2013	2005	2	2	0	107	7
case_1029	Patient_99633	control	0	2013	2005	0	2	0	107	7
case_1029	Patient_167736	control	0	2013	2005	1	2	0	107	8
case_1029	Patient_169486	control	0	2013	2005	1	2	0	107	8
case_1029	Patient_72644	control	0	2013	2005	2	2	0	107	8
case_1029	Patient_130594	control	0	2013	2005	2	2	0	107	8
case_1029	Patient_182220	control	0	2013	2005	2	2	0	107	9
case_1029	Patient_219429	control	0	2013	2005	1	2	0	107	9
case_1029	Patient_63052	control	0	2013	2005	1	2	0	107	9
case_1029	Patient_135444	control	0	2013	2005	3	2	0	107	9
case_1029	Patient_147633	control	0	2013	2005	1	2	0	107	9
case_1029	Patient_152843	control	0	2013	2005	4	2	0	107	9
case_1029	Patient_170940	control	0	2013	2005	3	2	0	107	9
case_1029	Patient_172293	control	0	2013	2005	1	2	0	107	9
case_1029	Patient_195530	control	0	2013	2005	2	2	0	107	9
case_1029	Patient_198941	control	0	2013	2005	3	2	0	107	9
case_1029	Patient_209458	control	0	2013	2005	6	2	0	107	9
case_1029	Patient_13364	control	0	2013	2005	5	2	0	107	9
case_1029	Patient_37795	control	0	2013	2005	3	2	0	107	9
case_1029	Patient_44697	control	0	2013	2005	3	2	0	107	9
case_1029	Patient_53271	control	0	2013	2005	1	2	0	107	9
case_1029	Patient_73614	control	0	2013	2005	2	2	0	107	9
case_1029	Patient_76947	control	0	2013	2005	0	2	0	107	9
case_1029	Patient_82607	control	0	2013	2005	1	2	0	107	9
case_1029	Patient_92643	control	0	2013	2005	2	2	0	107	9
case_1029	Patient_94599	control	0	2013	2005	2	2	0	107	9
case_1029	Patient_97270	control	0	2013	2005	2	2	0	107	9
case_1029	Patient_132861	control	0	2013	2005	2	2	0	107	9
case_103	Patient_12667	case	1	2012	2005	2	0	0	68	1
case_103	Patient_168667	control	0	2012	2005	3	0	0	68	12
case_103	Patient_144605	control	0	2012	2005	2	0	0	68	13
case_103	Patient_176778	control	0	2012	2005	4	0	0	68	13
case_103	Patient_84269	control	0	2012	2005	5	0	0	68	13
case_103	Patient_101983	control	0	2012	2005	4	0	0	68	13
case_103	Patient_108594	control	0	2012	2005	10	0	0	68	13
case_103	Patient_178955	control	0	2012	2005	3	0	0	68	13
case_103	Patient_199386	control	0	2012	2005	2	0	0	68	13
case_103	Patient_211895	control	0	2012	2005	5	0	0	68	13
case_103	Patient_224345	control	0	2012	2005	3	0	0	68	13
case_103	Patient_2699	control	0	2012	2005	7	0	0	68	13
case_103	Patient_4603	control	0	2012	2005	4	0	0	68	13
case_103	Patient_25610	control	0	2012	2005	0	0	0	68	13
case_103	Patient_31679	control	0	2012	2005	3	0	0	68	13
case_103	Patient_37456	control	0	2012	2005	5	0	0	68	13
case_103	Patient_86403	control	0	2012	2005	7	0	0	68	13
case_103	Patient_102574	control	0	2012	2005	5	0	0	68	13
case_103	Patient_130344	control	0	2012	2005	7	0	0	68	13
case_103	Patient_12356	control	0	2012	2005	4	1	0	68	10
case_103	Patient_68538	control	0	2012	2005	6	1	0	68	13
case_103	Patient_99575	control	0	2012	2005	8	1	0	68	13
case_103	Patient_187090	control	0	2012	2005	5	1	0	68	14
case_103	Patient_155411	control	0	2012	2005	3	1	0	68	14
case_103	Patient_129616	control	0	2012	2005	5	1	0	68	14
case_103	Patient_134098	control	0	2012	2005	4	1	0	68	14
case_103	Patient_134749	control	0	2012	2005	4	1	0	68	14
case_103	Patient_157385	control	0	2012	2005	1	1	0	68	14
case_103	Patient_162170	control	0	2012	2005	5	1	0	68	14
case_103	Patient_168807	control	0	2012	2005	3	1	0	68	14
case_103	Patient_172849	control	0	2012	2005	4	1	0	68	14
case_103	Patient_203960	control	0	2012	2005	4	1	0	68	14
case_103	Patient_204285	control	0	2012	2005	5	1	0	68	14
case_103	Patient_214853	control	0	2012	2005	3	1	0	68	14
case_103	Patient_22704	control	0	2012	2005	6	1	0	68	14
case_103	Patient_22727	control	0	2012	2005	4	1	0	68	14
case_103	Patient_36765	control	0	2012	2005	10	1	0	68	14
case_103	Patient_83168	control	0	2012	2005	7	1	0	68	14
case_103	Patient_92180	control	0	2012	2005	3	1	0	68	14
case_103	Patient_94062	control	0	2012	2005	3	1	0	68	14
case_103	Patient_103391	control	0	2012	2005	8	1	0	68	14
case_103	Patient_103620	control	0	2012	2005	6	1	0	68	14
case_103	Patient_103815	control	0	2012	2005	2	1	0	68	14
case_103	Patient_114500	control	0	2012	2005	6	1	0	68	14
case_103	Patient_121922	control	0	2012	2005	7	1	0	68	14
case_103	Patient_132796	control	0	2012	2005	8	1	0	68	14
case_103	Patient_127377	control	0	2012	2005	3	2	0	68	7
case_103	Patient_22284	control	0	2012	2005	5	2	0	68	8
case_103	Patient_161369	control	0	2012	2005	6	2	0	68	11
case_103	Patient_167236	control	0	2012	2005	7	2	0	68	11
case_103	Patient_173592	control	0	2012	2005	3	2	0	68	11
case_103	Patient_185539	control	0	2012	2005	4	2	0	68	11
case_103	Patient_188034	control	0	2012	2005	5	2	0	68	11
case_103	Patient_198914	control	0	2012	2005	3	2	0	68	11
case_103	Patient_210107	control	0	2012	2005	6	2	0	68	11
case_103	Patient_214173	control	0	2012	2005	4	2	0	68	11
case_103	Patient_219855	control	0	2012	2005	3	2	0	68	11
case_103	Patient_72124	control	0	2012	2005	8	2	0	68	11
case_103	Patient_72353	control	0	2012	2005	1	2	0	68	11
case_103	Patient_74760	control	0	2012	2005	6	2	0	68	11
case_103	Patient_81979	control	0	2012	2005	9	2	0	68	11
case_103	Patient_48877	control	0	2012	2005	9	2	0	68	12
case_103	Patient_188073	control	0	2012	2005	16	2	0	68	12
case_103	Patient_209761	control	0	2012	2005	4	2	0	68	12
case_103	Patient_3213	control	0	2012	2005	4	2	0	68	12
case_103	Patient_25104	control	0	2012	2005	5	2	0	68	12
case_103	Patient_43754	control	0	2012	2005	5	2	0	68	12
case_103	Patient_93883	control	0	2012	2005	3	2	0	68	12
case_103	Patient_121287	control	0	2012	2005	13	2	0	68	12
case_1030	Patient_132432	case	1	2014	2000	7	0	0	81	1
case_1030	Patient_221466	control	0	2014	2000	0	0	0	81	4
case_1030	Patient_67645	control	0	2014	2000	0	0	0	81	6
case_1030	Patient_85660	control	0	2014	2000	3	0	0	81	6
case_1030	Patient_132647	control	0	2014	2000	1	0	0	81	7
case_1030	Patient_30299	control	0	2014	2000	3	0	0	81	8
case_1030	Patient_33592	control	0	2014	2000	3	0	0	81	8
case_1030	Patient_95732	control	0	2014	2000	5	0	0	81	8
case_1030	Patient_221570	control	0	2014	2000	1	0	0	81	9
case_1030	Patient_169696	control	0	2014	2000	4	0	0	81	10
case_1030	Patient_155275	control	0	2014	2000	3	0	0	81	11
case_1030	Patient_197683	control	0	2014	2000	7	0	0	81	11
case_1030	Patient_14937	control	0	2014	2000	4	0	0	81	11
case_1030	Patient_20705	control	0	2014	2000	4	0	0	81	11
case_1030	Patient_35561	control	0	2014	2000	4	0	0	81	11
case_1030	Patient_50595	control	0	2014	2000	4	0	0	81	11
case_1030	Patient_54274	control	0	2014	2000	2	0	0	81	11
case_1030	Patient_69178	control	0	2014	2000	7	0	0	81	11
case_1030	Patient_79841	control	0	2014	2000	7	0	0	81	11
case_1030	Patient_95164	control	0	2014	2000	3	0	0	81	11
case_1030	Patient_121549	control	0	2014	2000	5	0	0	81	11
case_1030	Patient_129274	control	0	2014	2000	3	0	0	81	11
case_1030	Patient_220644	control	0	2014	2000	0	1	0	81	3
case_1030	Patient_135541	control	0	2014	2000	3	1	0	81	5
case_1030	Patient_145883	control	0	2014	2000	3	1	0	81	5
case_1030	Patient_146114	control	0	2014	2000	4	1	0	81	5
case_1030	Patient_170298	control	0	2014	2000	5	1	0	81	5
case_1030	Patient_205132	control	0	2014	2000	1	1	0	81	5
case_1030	Patient_17349	control	0	2014	2000	3	1	0	81	5
case_1030	Patient_26917	control	0	2014	2000	0	1	0	81	5
case_1030	Patient_47669	control	0	2014	2000	2	1	0	81	5
case_1030	Patient_91940	control	0	2014	2000	8	1	0	81	5
case_1030	Patient_175036	control	0	2014	2000	5	1	0	81	6
case_1030	Patient_158679	control	0	2014	2000	3	1	0	81	7
case_1030	Patient_191151	control	0	2014	2000	0	1	0	81	7
case_1030	Patient_20495	control	0	2014	2000	0	1	0	81	7
case_1030	Patient_97096	control	0	2014	2000	5	1	0	81	9
case_1030	Patient_152849	control	0	2014	2000	5	1	0	81	9
case_1030	Patient_164396	control	0	2014	2000	6	1	0	81	9
case_1030	Patient_167494	control	0	2014	2000	2	1	0	81	9
case_1030	Patient_11861	control	0	2014	2000	4	1	0	81	9
case_1030	Patient_25937	control	0	2014	2000	3	1	0	81	9
case_1030	Patient_29717	control	0	2014	2000	4	1	0	81	9
case_1030	Patient_201116	control	0	2014	2000	10	1	0	81	10
case_1030	Patient_59952	control	0	2014	2000	3	1	0	81	10
case_1030	Patient_177509	control	0	2014	2000	6	1	0	81	10
case_1030	Patient_178405	control	0	2014	2000	2	1	0	81	10
case_1030	Patient_185835	control	0	2014	2000	3	1	0	81	10
case_1030	Patient_195846	control	0	2014	2000	5	1	0	81	10
case_1030	Patient_4558	control	0	2014	2000	5	1	0	81	10
case_1030	Patient_17903	control	0	2014	2000	2	1	0	81	10
case_1030	Patient_44923	control	0	2014	2000	2	1	0	81	10
case_1030	Patient_45466	control	0	2014	2000	4	1	0	81	10
case_1030	Patient_58806	control	0	2014	2000	1	1	0	81	10
case_1030	Patient_61224	control	0	2014	2000	2	1	0	81	10
case_1030	Patient_89991	control	0	2014	2000	4	1	0	81	10
case_1030	Patient_103462	control	0	2014	2000	4	1	0	81	10
case_1030	Patient_122498	control	0	2014	2000	10	1	0	81	10
case_1030	Patient_204991	control	0	2014	2000	0	2	0	81	5
case_1030	Patient_103094	control	0	2014	2000	1	2	0	81	5
case_1030	Patient_123557	control	0	2014	2000	3	2	0	81	5
case_1030	Patient_83479	control	0	2014	2000	3	2	0	81	7
case_1030	Patient_52642	control	0	2014	2000	4	2	0	81	7
case_1030	Patient_66023	control	0	2014	2000	3	2	0	81	8
case_1030	Patient_207145	control	0	2014	2000	10	2	0	81	10
case_1030	Patient_149667	control	0	2014	2000	3	2	0	81	10
case_1030	Patient_150633	control	0	2014	2000	4	2	0	81	10
case_1030	Patient_151776	control	0	2014	2000	8	2	0	81	10
case_1030	Patient_157460	control	0	2014	2000	5	2	0	81	10
case_1030	Patient_168102	control	0	2014	2000	7	2	0	81	10
case_1030	Patient_59704	control	0	2014	2000	4	2	0	81	10
case_1030	Patient_66142	control	0	2014	2000	5	2	0	81	10
case_1030	Patient_72173	control	0	2014	2000	7	2	0	81	10
case_1030	Patient_83963	control	0	2014	2000	7	2	0	81	10
case_1030	Patient_159939	control	0	2014	2000	9	2	0	81	12
case_1030	Patient_180311	control	0	2014	2000	4	2	0	81	12
case_1030	Patient_205758	control	0	2014	2000	5	2	0	81	12
case_1030	Patient_712	control	0	2014	2000	4	2	0	81	12
case_1030	Patient_35477	control	0	2014	2000	8	2	0	81	12
case_1030	Patient_61796	control	0	2014	2000	5	2	0	81	12
case_1030	Patient_96136	control	0	2014	2000	2	2	0	81	12
case_1030	Patient_103388	control	0	2014	2000	4	2	0	81	12
case_1031	Patient_132442	case	1	2012	2012	0	0	0	17	1
case_1031	Patient_71105	control	0	2012	2012	0	0	0	17	1
case_1031	Patient_104265	control	0	2012	2012	0	0	0	17	1
case_1031	Patient_137240	control	0	2012	2012	0	1	0	17	1
case_1031	Patient_144362	control	0	2012	2012	0	1	0	17	1
case_1031	Patient_206107	control	0	2012	2012	0	1	0	17	1
case_1031	Patient_215619	control	0	2012	2012	0	1	0	17	1
case_1031	Patient_34259	control	0	2012	2012	0	1	0	17	1
case_1031	Patient_40377	control	0	2012	2012	0	1	0	17	1
case_1031	Patient_74873	control	0	2012	2012	0	1	0	17	1
case_1031	Patient_87868	control	0	2012	2012	0	1	0	17	1
case_1031	Patient_89293	control	0	2012	2012	0	1	0	17	1
case_1031	Patient_20438	control	0	2012	2012	0	2	0	17	1
case_1031	Patient_220473	control	0	2012	2012	0	2	0	17	1
case_1031	Patient_29087	control	0	2012	2012	0	2	0	17	1
case_1031	Patient_56196	control	0	2012	2012	0	2	0	17	1
case_1031	Patient_93641	control	0	2012	2012	0	2	0	17	1
case_1031	Patient_128623	control	0	2012	2012	0	2	0	17	1
case_1032	Patient_132478	case	1	2011	2002	4	0	0	91	1
case_1032	Patient_133720	control	0	2011	2002	3	0	0	91	2
case_1032	Patient_215074	control	0	2011	2002	2	0	0	91	2
case_1032	Patient_92263	control	0	2011	2002	1	0	0	91	2
case_1032	Patient_138087	control	0	2011	2002	5	0	0	91	2
case_1032	Patient_148865	control	0	2011	2002	0	0	0	91	2
case_1032	Patient_166200	control	0	2011	2002	0	0	0	91	2
case_1032	Patient_170461	control	0	2011	2002	0	0	0	91	2
case_1032	Patient_192128	control	0	2011	2002	2	0	0	91	2
case_1032	Patient_194840	control	0	2011	2002	2	0	0	91	2
case_1032	Patient_200313	control	0	2011	2002	1	0	0	91	2
case_1032	Patient_207401	control	0	2011	2002	1	0	0	91	2
case_1032	Patient_208289	control	0	2011	2002	0	0	0	91	2
case_1032	Patient_217185	control	0	2011	2002	0	0	0	91	2
case_1032	Patient_223986	control	0	2011	2002	0	0	0	91	2
case_1032	Patient_1288	control	0	2011	2002	1	0	0	91	2
case_1032	Patient_20853	control	0	2011	2002	0	0	0	91	2
case_1032	Patient_56455	control	0	2011	2002	0	0	0	91	2
case_1032	Patient_69780	control	0	2011	2002	0	0	0	91	2
case_1032	Patient_82737	control	0	2011	2002	2	0	0	91	2
case_1032	Patient_96184	control	0	2011	2002	2	0	0	91	2
case_1032	Patient_99490	control	0	2011	2002	4	0	0	91	2
case_1032	Patient_100924	control	0	2011	2002	1	0	0	91	2
case_1032	Patient_107267	control	0	2011	2002	2	0	0	91	2
case_1032	Patient_202835	control	0	2011	2002	0	1	0	91	2
case_1032	Patient_141412	control	0	2011	2002	3	1	0	91	2
case_1032	Patient_141508	control	0	2011	2002	2	1	0	91	2
case_1032	Patient_145879	control	0	2011	2002	1	1	0	91	2
case_1032	Patient_148215	control	0	2011	2002	0	1	0	91	2
case_1032	Patient_158139	control	0	2011	2002	2	1	0	91	2
case_1032	Patient_164330	control	0	2011	2002	6	1	0	91	2
case_1032	Patient_171385	control	0	2011	2002	0	1	0	91	2
case_1032	Patient_190765	control	0	2011	2002	2	1	0	91	2
case_1032	Patient_220546	control	0	2011	2002	1	1	0	91	2
case_1032	Patient_224860	control	0	2011	2002	4	1	0	91	2
case_1032	Patient_4722	control	0	2011	2002	0	1	0	91	2
case_1032	Patient_23025	control	0	2011	2002	1	1	0	91	2
case_1032	Patient_58425	control	0	2011	2002	3	1	0	91	2
case_1032	Patient_106187	control	0	2011	2002	0	1	0	91	2
case_1032	Patient_117698	control	0	2011	2002	2	1	0	91	2
case_1032	Patient_219704	control	0	2011	2002	2	1	0	91	3
case_1032	Patient_150889	control	0	2011	2002	4	1	0	91	3
case_1032	Patient_173939	control	0	2011	2002	1	1	0	91	3
case_1032	Patient_181071	control	0	2011	2002	5	1	0	91	3
case_1032	Patient_183510	control	0	2011	2002	1	1	0	91	3
case_1032	Patient_189769	control	0	2011	2002	3	1	0	91	3
case_1032	Patient_5180	control	0	2011	2002	3	1	0	91	3
case_1032	Patient_8768	control	0	2011	2002	1	1	0	91	3
case_1032	Patient_22111	control	0	2011	2002	2	1	0	91	3
case_1032	Patient_25633	control	0	2011	2002	3	1	0	91	3
case_1032	Patient_31384	control	0	2011	2002	4	1	0	91	3
case_1032	Patient_32624	control	0	2011	2002	0	1	0	91	3
case_1032	Patient_36225	control	0	2011	2002	2	1	0	91	3
case_1032	Patient_76196	control	0	2011	2002	1	1	0	91	3
case_1032	Patient_105455	control	0	2011	2002	0	1	0	91	3
case_1032	Patient_167450	control	0	2011	2002	1	2	0	91	2
case_1032	Patient_137074	control	0	2011	2002	0	2	0	91	2
case_1032	Patient_140538	control	0	2011	2002	3	2	0	91	2
case_1032	Patient_152969	control	0	2011	2002	5	2	0	91	2
case_1032	Patient_184577	control	0	2011	2002	3	2	0	91	2
case_1032	Patient_184897	control	0	2011	2002	5	2	0	91	2
case_1032	Patient_200013	control	0	2011	2002	6	2	0	91	2
case_1032	Patient_210059	control	0	2011	2002	7	2	0	91	2
case_1032	Patient_267	control	0	2011	2002	1	2	0	91	2
case_1032	Patient_7092	control	0	2011	2002	1	2	0	91	2
case_1032	Patient_41564	control	0	2011	2002	5	2	0	91	2
case_1032	Patient_55753	control	0	2011	2002	0	2	0	91	2
case_1032	Patient_61779	control	0	2011	2002	2	2	0	91	2
case_1032	Patient_78174	control	0	2011	2002	5	2	0	91	2
case_1032	Patient_87800	control	0	2011	2002	4	2	0	91	2
case_1032	Patient_91245	control	0	2011	2002	1	2	0	91	2
case_1032	Patient_129788	control	0	2011	2002	1	2	0	91	2
case_1032	Patient_65899	control	0	2011	2002	2	2	0	91	3
case_1032	Patient_142989	control	0	2011	2002	1	2	0	91	3
case_1032	Patient_146213	control	0	2011	2002	3	2	0	91	3
case_1032	Patient_151941	control	0	2011	2002	2	2	0	91	3
case_1032	Patient_177799	control	0	2011	2002	1	2	0	91	3
case_1032	Patient_188176	control	0	2011	2002	1	2	0	91	3
case_1032	Patient_200504	control	0	2011	2002	1	2	0	91	3
case_1032	Patient_218932	control	0	2011	2002	1	2	0	91	3
case_1032	Patient_3759	control	0	2011	2002	0	2	0	91	3
case_1032	Patient_22022	control	0	2011	2002	1	2	0	91	3
case_1032	Patient_46453	control	0	2011	2002	0	2	0	91	3
case_1032	Patient_54047	control	0	2011	2002	1	2	0	91	3
case_1032	Patient_62868	control	0	2011	2002	1	2	0	91	3
case_1032	Patient_69584	control	0	2011	2002	1	2	0	91	3
case_1032	Patient_72104	control	0	2011	2002	1	2	0	91	3
case_1032	Patient_85131	control	0	2011	2002	2	2	0	91	3
case_1032	Patient_95387	control	0	2011	2002	5	2	0	91	3
case_1032	Patient_100998	control	0	2011	2002	1	2	0	91	3
case_1032	Patient_109478	control	0	2011	2002	2	2	0	91	3
case_1032	Patient_116546	control	0	2011	2002	0	2	0	91	3
case_1033	Patient_132537	case	1	2014	2005	3	0	0	110	1
case_1033	Patient_171986	control	0	2014	2005	2	0	0	110	7
case_1033	Patient_59353	control	0	2014	2005	0	0	0	110	7
case_1033	Patient_214752	control	0	2014	2005	4	0	0	110	8
case_1033	Patient_24936	control	0	2014	2005	1	0	0	110	8
case_1033	Patient_167232	control	0	2014	2005	2	0	0	110	9
case_1033	Patient_66208	control	0	2014	2005	1	0	0	110	9
case_1033	Patient_105043	control	0	2014	2005	1	0	0	110	9
case_1033	Patient_190218	control	0	2014	2005	6	0	0	110	12
case_1033	Patient_159196	control	0	2014	2005	2	0	0	110	12
case_1033	Patient_171801	control	0	2014	2005	6	0	0	110	12
case_1033	Patient_1232	control	0	2014	2005	4	0	0	110	12
case_1033	Patient_20761	control	0	2014	2005	7	0	0	110	12
case_1033	Patient_36578	control	0	2014	2005	4	0	0	110	12
case_1033	Patient_39317	control	0	2014	2005	7	0	0	110	12
case_1033	Patient_67530	control	0	2014	2005	2	0	0	110	12
case_1033	Patient_71626	control	0	2014	2005	7	0	0	110	12
case_1033	Patient_78164	control	0	2014	2005	8	0	0	110	12
case_1033	Patient_96630	control	0	2014	2005	6	0	0	110	12
case_1033	Patient_102879	control	0	2014	2005	9	0	0	110	12
case_1033	Patient_106115	control	0	2014	2005	4	0	0	110	12
case_1033	Patient_120404	control	0	2014	2005	0	1	0	110	6
case_1033	Patient_158379	control	0	2014	2005	3	1	0	110	8
case_1033	Patient_161897	control	0	2014	2005	1	1	0	110	8
case_1033	Patient_192388	control	0	2014	2005	5	1	0	110	8
case_1033	Patient_49546	control	0	2014	2005	2	1	0	110	8
case_1033	Patient_75214	control	0	2014	2005	1	1	0	110	8
case_1033	Patient_104821	control	0	2014	2005	3	1	0	110	8
case_1033	Patient_163836	control	0	2014	2005	10	1	0	110	10
case_1033	Patient_215535	control	0	2014	2005	7	1	0	110	10
case_1033	Patient_222194	control	0	2014	2005	6	1	0	110	10
case_1033	Patient_181077	control	0	2014	2005	1	1	0	110	10
case_1033	Patient_194663	control	0	2014	2005	2	1	0	110	10
case_1033	Patient_200166	control	0	2014	2005	7	1	0	110	10
case_1033	Patient_207796	control	0	2014	2005	15	1	0	110	10
case_1033	Patient_41472	control	0	2014	2005	5	1	0	110	10
case_1033	Patient_63433	control	0	2014	2005	0	1	0	110	10
case_1033	Patient_70361	control	0	2014	2005	6	1	0	110	10
case_1033	Patient_80608	control	0	2014	2005	11	1	0	110	10
case_1033	Patient_94099	control	0	2014	2005	7	1	0	110	10
case_1033	Patient_100591	control	0	2014	2005	10	1	0	110	10
case_1033	Patient_104995	control	0	2014	2005	9	1	0	110	10
case_1033	Patient_139210	control	0	2014	2005	9	1	0	110	12
case_1033	Patient_43636	control	0	2014	2005	7	1	0	110	13
case_1033	Patient_64939	control	0	2014	2005	8	1	0	110	13
case_1033	Patient_145830	control	0	2014	2005	10	1	0	110	13
case_1033	Patient_166115	control	0	2014	2005	7	1	0	110	13
case_1033	Patient_195797	control	0	2014	2005	3	1	0	110	13
case_1033	Patient_201667	control	0	2014	2005	9	1	0	110	13
case_1033	Patient_11527	control	0	2014	2005	9	1	0	110	13
case_1033	Patient_43266	control	0	2014	2005	10	1	0	110	13
case_1033	Patient_43498	control	0	2014	2005	7	1	0	110	13
case_1033	Patient_44467	control	0	2014	2005	6	1	0	110	13
case_1033	Patient_68656	control	0	2014	2005	4	1	0	110	13
case_1033	Patient_80893	control	0	2014	2005	3	1	0	110	13
case_1033	Patient_83116	control	0	2014	2005	2	1	0	110	13
case_1033	Patient_98207	control	0	2014	2005	6	1	0	110	13
case_1033	Patient_99691	control	0	2014	2005	6	1	0	110	13
case_1033	Patient_108741	control	0	2014	2005	7	1	0	110	13
case_1033	Patient_119344	control	0	2014	2005	7	1	0	110	13
case_1033	Patient_120022	control	0	2014	2005	4	1	0	110	13
case_1033	Patient_126705	control	0	2014	2005	2	1	0	110	13
case_1033	Patient_14870	control	0	2014	2005	6	2	0	110	4
case_1033	Patient_36214	control	0	2014	2005	10	2	0	110	5
case_1033	Patient_62885	control	0	2014	2005	0	2	0	110	7
case_1033	Patient_75785	control	0	2014	2005	0	2	0	110	7
case_1033	Patient_100161	control	0	2014	2005	1	2	0	110	7
case_1033	Patient_165741	control	0	2014	2005	5	2	0	110	8
case_1033	Patient_171283	control	0	2014	2005	6	2	0	110	8
case_1033	Patient_53165	control	0	2014	2005	3	2	0	110	8
case_1033	Patient_72906	control	0	2014	2005	6	2	0	110	8
case_1033	Patient_120897	control	0	2014	2005	9	2	0	110	8
case_1033	Patient_145327	control	0	2014	2005	11	2	0	110	9
case_1033	Patient_177034	control	0	2014	2005	6	2	0	110	9
case_1033	Patient_178556	control	0	2014	2005	1	2	0	110	9
case_1033	Patient_47171	control	0	2014	2005	2	2	0	110	9
case_1033	Patient_60742	control	0	2014	2005	5	2	0	110	9
case_1033	Patient_70280	control	0	2014	2005	7	2	0	110	9
case_1033	Patient_91900	control	0	2014	2005	3	2	0	110	11
case_1033	Patient_135392	control	0	2014	2005	9	2	0	110	11
case_1033	Patient_141237	control	0	2014	2005	11	2	0	110	11
case_1033	Patient_143223	control	0	2014	2005	5	2	0	110	11
case_1033	Patient_167377	control	0	2014	2005	10	2	0	110	11
case_1033	Patient_176717	control	0	2014	2005	4	2	0	110	11
case_1033	Patient_180185	control	0	2014	2005	1	2	0	110	11
case_1033	Patient_201228	control	0	2014	2005	5	2	0	110	11
case_1033	Patient_214273	control	0	2014	2005	6	2	0	110	11
case_1033	Patient_214283	control	0	2014	2005	4	2	0	110	11
case_1033	Patient_4298	control	0	2014	2005	13	2	0	110	11
case_1033	Patient_56642	control	0	2014	2005	4	2	0	110	11
case_1033	Patient_57918	control	0	2014	2005	4	2	0	110	11
case_1033	Patient_64688	control	0	2014	2005	6	2	0	110	11
case_1033	Patient_67705	control	0	2014	2005	12	2	0	110	11
case_1033	Patient_74268	control	0	2014	2005	3	2	0	110	11
case_1033	Patient_90160	control	0	2014	2005	6	2	0	110	11
case_1033	Patient_95319	control	0	2014	2005	3	2	0	110	11
case_1033	Patient_106884	control	0	2014	2005	4	2	0	110	11
case_1033	Patient_109562	control	0	2014	2005	5	2	0	110	11
case_1033	Patient_116163	control	0	2014	2005	1	2	0	110	11
case_1033	Patient_130826	control	0	2014	2005	1	2	0	110	11
case_1033	Patient_131883	control	0	2014	2005	4	2	0	110	11
case_1033	Patient_74754	control	0	2014	2005	1	2	0	110	13
case_1033	Patient_150084	control	0	2014	2005	3	2	0	110	13
case_1033	Patient_188357	control	0	2014	2005	6	2	0	110	13
case_1033	Patient_188932	control	0	2014	2005	3	2	0	110	13
case_1033	Patient_16442	control	0	2014	2005	3	2	0	110	13
case_1033	Patient_40594	control	0	2014	2005	6	2	0	110	13
case_1033	Patient_79273	control	0	2014	2005	5	2	0	110	13
case_1033	Patient_82745	control	0	2014	2005	8	2	0	110	13
case_1033	Patient_113383	control	0	2014	2005	8	2	0	110	13
case_1033	Patient_123858	control	0	2014	2005	1	2	0	110	13
case_1034	Patient_132673	case	1	2014	2003	0	0	0	9	1
case_1034	Patient_149155	control	0	2014	2003	0	0	0	9	1
case_1034	Patient_159771	control	0	2014	2003	0	0	0	9	1
case_1034	Patient_208640	control	0	2014	2003	5	1	0	9	1
case_1034	Patient_30807	control	0	2014	2003	0	1	0	9	1
case_1034	Patient_104590	control	0	2014	2003	1	2	0	9	1
case_1034	Patient_156336	control	0	2014	2003	0	2	0	9	1
case_1034	Patient_185335	control	0	2014	2003	0	2	0	9	1
case_1034	Patient_203546	control	0	2014	2003	0	2	0	9	1
case_1034	Patient_210614	control	0	2014	2003	0	2	0	9	1
case_1035	Patient_132679	case	1	2014	2011	0	0	0	1	1
case_1035	Patient_156417	control	0	2014	2011	0	2	0	1	1
case_1036	Patient_132817	case	1	2011	2000	5	0	0	85	1
case_1036	Patient_68634	control	0	2011	2000	5	0	0	85	7
case_1036	Patient_138277	control	0	2011	2000	0	0	0	85	7
case_1036	Patient_145151	control	0	2011	2000	8	0	0	85	7
case_1036	Patient_148085	control	0	2011	2000	3	0	0	85	7
case_1036	Patient_150434	control	0	2011	2000	5	0	0	85	7
case_1036	Patient_168715	control	0	2011	2000	3	0	0	85	7
case_1036	Patient_185076	control	0	2011	2000	5	0	0	85	7
case_1036	Patient_189671	control	0	2011	2000	5	0	0	85	7
case_1036	Patient_215860	control	0	2011	2000	5	0	0	85	7
case_1036	Patient_2628	control	0	2011	2000	2	0	0	85	7
case_1036	Patient_50373	control	0	2011	2000	1	0	0	85	7
case_1036	Patient_66922	control	0	2011	2000	4	0	0	85	7
case_1036	Patient_76316	control	0	2011	2000	4	0	0	85	7
case_1036	Patient_162590	control	0	2011	2000	5	1	0	85	6
case_1036	Patient_169195	control	0	2011	2000	7	1	0	85	6
case_1036	Patient_182348	control	0	2011	2000	5	1	0	85	6
case_1036	Patient_198292	control	0	2011	2000	3	1	0	85	6
case_1036	Patient_206231	control	0	2011	2000	2	1	0	85	6
case_1036	Patient_208060	control	0	2011	2000	2	1	0	85	6
case_1036	Patient_2391	control	0	2011	2000	2	1	0	85	6
case_1036	Patient_13194	control	0	2011	2000	1	1	0	85	6
case_1036	Patient_36175	control	0	2011	2000	5	1	0	85	6
case_1036	Patient_36891	control	0	2011	2000	0	1	0	85	6
case_1036	Patient_68728	control	0	2011	2000	5	1	0	85	6
case_1036	Patient_83606	control	0	2011	2000	5	1	0	85	6
case_1036	Patient_86874	control	0	2011	2000	4	1	0	85	6
case_1036	Patient_101009	control	0	2011	2000	6	1	0	85	6
case_1036	Patient_103138	control	0	2011	2000	3	1	0	85	6
case_1036	Patient_104736	control	0	2011	2000	3	1	0	85	6
case_1036	Patient_127513	control	0	2011	2000	2	1	0	85	6
case_1036	Patient_33267	control	0	2011	2000	0	1	0	85	7
case_1036	Patient_221934	control	0	2011	2000	3	1	0	85	8
case_1036	Patient_222598	control	0	2011	2000	7	1	0	85	8
case_1036	Patient_66037	control	0	2011	2000	3	1	0	85	8
case_1036	Patient_185750	control	0	2011	2000	5	1	0	85	8
case_1036	Patient_201186	control	0	2011	2000	3	1	0	85	8
case_1036	Patient_212693	control	0	2011	2000	2	1	0	85	8
case_1036	Patient_216965	control	0	2011	2000	3	1	0	85	8
case_1036	Patient_217587	control	0	2011	2000	3	1	0	85	8
case_1036	Patient_14181	control	0	2011	2000	1	1	0	85	8
case_1036	Patient_20063	control	0	2011	2000	2	1	0	85	8
case_1036	Patient_21248	control	0	2011	2000	2	1	0	85	8
case_1036	Patient_29199	control	0	2011	2000	6	1	0	85	8
case_1036	Patient_39230	control	0	2011	2000	4	1	0	85	8
case_1036	Patient_55128	control	0	2011	2000	4	1	0	85	8
case_1036	Patient_59573	control	0	2011	2000	4	1	0	85	8
case_1036	Patient_71465	control	0	2011	2000	1	1	0	85	8
case_1036	Patient_133059	control	0	2011	2000	6	1	0	85	8
case_1036	Patient_105004	control	0	2011	2000	3	2	0	85	6
case_1036	Patient_177487	control	0	2011	2000	5	2	0	85	7
case_1036	Patient_96977	control	0	2011	2000	6	2	0	85	7
case_1036	Patient_140023	control	0	2011	2000	4	2	0	85	7
case_1036	Patient_148534	control	0	2011	2000	1	2	0	85	7
case_1036	Patient_180518	control	0	2011	2000	4	2	0	85	7
case_1036	Patient_194582	control	0	2011	2000	4	2	0	85	7
case_1036	Patient_209120	control	0	2011	2000	5	2	0	85	7
case_1036	Patient_27944	control	0	2011	2000	3	2	0	85	7
case_1036	Patient_29661	control	0	2011	2000	8	2	0	85	7
case_1036	Patient_40009	control	0	2011	2000	3	2	0	85	7
case_1036	Patient_50590	control	0	2011	2000	2	2	0	85	7
case_1036	Patient_52741	control	0	2011	2000	6	2	0	85	7
case_1036	Patient_57738	control	0	2011	2000	1	2	0	85	7
case_1036	Patient_91315	control	0	2011	2000	5	2	0	85	7
case_1036	Patient_83134	control	0	2011	2000	0	2	0	85	9
case_1036	Patient_203898	control	0	2011	2000	3	2	0	85	11
case_1036	Patient_136242	control	0	2011	2000	1	2	0	85	11
case_1036	Patient_155437	control	0	2011	2000	4	2	0	85	11
case_1036	Patient_163158	control	0	2011	2000	3	2	0	85	11
case_1036	Patient_169894	control	0	2011	2000	2	2	0	85	11
case_1036	Patient_172025	control	0	2011	2000	3	2	0	85	11
case_1036	Patient_177355	control	0	2011	2000	1	2	0	85	11
case_1036	Patient_182481	control	0	2011	2000	3	2	0	85	11
case_1036	Patient_203604	control	0	2011	2000	4	2	0	85	11
case_1036	Patient_204454	control	0	2011	2000	3	2	0	85	11
case_1036	Patient_207086	control	0	2011	2000	3	2	0	85	11
case_1036	Patient_6653	control	0	2011	2000	1	2	0	85	11
case_1036	Patient_7224	control	0	2011	2000	5	2	0	85	11
case_1036	Patient_14719	control	0	2011	2000	2	2	0	85	11
case_1036	Patient_23745	control	0	2011	2000	2	2	0	85	11
case_1036	Patient_35784	control	0	2011	2000	3	2	0	85	11
case_1036	Patient_47937	control	0	2011	2000	1	2	0	85	11
case_1036	Patient_50897	control	0	2011	2000	4	2	0	85	11
case_1036	Patient_79602	control	0	2011	2000	2	2	0	85	11
case_1036	Patient_87671	control	0	2011	2000	3	2	0	85	11
case_1036	Patient_104204	control	0	2011	2000	1	2	0	85	11
case_1037	Patient_132920	case	1	2015	2000	0	0	0	125	1
case_1037	Patient_36814	control	0	2015	2000	1	0	0	125	1
case_1037	Patient_116068	control	0	2015	2000	0	0	0	125	2
case_1037	Patient_123903	control	0	2015	2000	0	0	0	125	2
case_1037	Patient_134910	control	0	2015	2000	2	0	0	125	2
case_1037	Patient_144473	control	0	2015	2000	0	0	0	125	2
case_1037	Patient_155332	control	0	2015	2000	0	0	0	125	2
case_1037	Patient_161368	control	0	2015	2000	0	0	0	125	2
case_1037	Patient_173861	control	0	2015	2000	1	0	0	125	2
case_1037	Patient_185717	control	0	2015	2000	2	0	0	125	2
case_1037	Patient_191227	control	0	2015	2000	4	0	0	125	2
case_1037	Patient_198731	control	0	2015	2000	2	0	0	125	2
case_1037	Patient_220294	control	0	2015	2000	1	0	0	125	2
case_1037	Patient_1298	control	0	2015	2000	3	0	0	125	2
case_1037	Patient_13370	control	0	2015	2000	1	0	0	125	2
case_1037	Patient_14159	control	0	2015	2000	0	0	0	125	2
case_1037	Patient_43422	control	0	2015	2000	0	0	0	125	2
case_1037	Patient_46342	control	0	2015	2000	0	0	0	125	2
case_1037	Patient_56384	control	0	2015	2000	1	0	0	125	2
case_1037	Patient_90929	control	0	2015	2000	0	0	0	125	2
case_1037	Patient_92823	control	0	2015	2000	0	0	0	125	2
case_1037	Patient_93747	control	0	2015	2000	2	0	0	125	2
case_1037	Patient_94373	control	0	2015	2000	4	0	0	125	2
case_1037	Patient_99917	control	0	2015	2000	4	0	0	125	2
case_1037	Patient_101569	control	0	2015	2000	2	0	0	125	2
case_1037	Patient_107800	control	0	2015	2000	0	0	0	125	2
case_1037	Patient_108205	control	0	2015	2000	0	0	0	125	2
case_1037	Patient_114539	control	0	2015	2000	1	0	0	125	2
case_1037	Patient_123880	control	0	2015	2000	2	0	0	125	2
case_1037	Patient_155311	control	0	2015	2000	0	1	0	125	1
case_1037	Patient_6464	control	0	2015	2000	0	1	0	125	1
case_1037	Patient_109401	control	0	2015	2000	0	1	0	125	1
case_1037	Patient_186179	control	0	2015	2000	1	1	0	125	2
case_1037	Patient_81351	control	0	2015	2000	0	1	0	125	2
case_1037	Patient_145354	control	0	2015	2000	0	1	0	125	2
case_1037	Patient_146356	control	0	2015	2000	2	1	0	125	2
case_1037	Patient_150450	control	0	2015	2000	0	1	0	125	2
case_1037	Patient_154819	control	0	2015	2000	0	1	0	125	2
case_1037	Patient_172718	control	0	2015	2000	1	1	0	125	2
case_1037	Patient_180269	control	0	2015	2000	4	1	0	125	2
case_1037	Patient_192721	control	0	2015	2000	0	1	0	125	2
case_1037	Patient_195537	control	0	2015	2000	0	1	0	125	2
case_1037	Patient_209419	control	0	2015	2000	1	1	0	125	2
case_1037	Patient_210540	control	0	2015	2000	1	1	0	125	2
case_1037	Patient_210921	control	0	2015	2000	1	1	0	125	2
case_1037	Patient_220014	control	0	2015	2000	2	1	0	125	2
case_1037	Patient_5987	control	0	2015	2000	0	1	0	125	2
case_1037	Patient_9708	control	0	2015	2000	3	1	0	125	2
case_1037	Patient_12107	control	0	2015	2000	1	1	0	125	2
case_1037	Patient_25515	control	0	2015	2000	2	1	0	125	2
case_1037	Patient_39863	control	0	2015	2000	0	1	0	125	2
case_1037	Patient_45642	control	0	2015	2000	2	1	0	125	2
case_1037	Patient_46326	control	0	2015	2000	0	1	0	125	2
case_1037	Patient_52347	control	0	2015	2000	1	1	0	125	2
case_1037	Patient_77344	control	0	2015	2000	0	1	0	125	2
case_1037	Patient_96794	control	0	2015	2000	1	1	0	125	2
case_1037	Patient_105899	control	0	2015	2000	3	1	0	125	2
case_1037	Patient_110530	control	0	2015	2000	2	1	0	125	2
case_1037	Patient_114998	control	0	2015	2000	3	1	0	125	2
case_1037	Patient_116612	control	0	2015	2000	1	1	0	125	2
case_1037	Patient_128490	control	0	2015	2000	3	1	0	125	2
case_1037	Patient_186211	control	0	2015	2000	0	1	0	125	3
case_1037	Patient_121017	control	0	2015	2000	0	1	0	125	3
case_1037	Patient_143717	control	0	2015	2000	0	1	0	125	3
case_1037	Patient_156115	control	0	2015	2000	1	1	0	125	3
case_1037	Patient_164256	control	0	2015	2000	2	1	0	125	3
case_1037	Patient_178742	control	0	2015	2000	1	1	0	125	3
case_1037	Patient_184075	control	0	2015	2000	0	1	0	125	3
case_1037	Patient_189493	control	0	2015	2000	1	1	0	125	3
case_1037	Patient_7711	control	0	2015	2000	2	1	0	125	3
case_1037	Patient_26863	control	0	2015	2000	3	1	0	125	3
case_1037	Patient_35442	control	0	2015	2000	0	1	0	125	3
case_1037	Patient_81606	control	0	2015	2000	4	1	0	125	3
case_1037	Patient_82528	control	0	2015	2000	3	1	0	125	3
case_1037	Patient_86049	control	0	2015	2000	1	1	0	125	3
case_1037	Patient_92168	control	0	2015	2000	0	1	0	125	3
case_1037	Patient_108929	control	0	2015	2000	1	1	0	125	3
case_1037	Patient_111226	control	0	2015	2000	2	1	0	125	3
case_1037	Patient_121011	control	0	2015	2000	0	1	0	125	3
case_1037	Patient_125513	control	0	2015	2000	1	1	0	125	3
case_1037	Patient_125564	control	0	2015	2000	0	1	0	125	3
case_1037	Patient_210399	control	0	2015	2000	0	2	0	125	2
case_1037	Patient_104994	control	0	2015	2000	0	2	0	125	3
case_1037	Patient_144244	control	0	2015	2000	1	2	0	125	3
case_1037	Patient_155324	control	0	2015	2000	2	2	0	125	3
case_1037	Patient_161087	control	0	2015	2000	3	2	0	125	3
case_1037	Patient_176360	control	0	2015	2000	2	2	0	125	3
case_1037	Patient_182066	control	0	2015	2000	1	2	0	125	3
case_1037	Patient_186338	control	0	2015	2000	1	2	0	125	3
case_1037	Patient_188479	control	0	2015	2000	6	2	0	125	3
case_1037	Patient_192048	control	0	2015	2000	0	2	0	125	3
case_1037	Patient_215069	control	0	2015	2000	1	2	0	125	3
case_1037	Patient_12488	control	0	2015	2000	0	2	0	125	3
case_1037	Patient_16000	control	0	2015	2000	2	2	0	125	3
case_1037	Patient_35529	control	0	2015	2000	0	2	0	125	3
case_1037	Patient_35686	control	0	2015	2000	1	2	0	125	3
case_1037	Patient_40374	control	0	2015	2000	0	2	0	125	3
case_1037	Patient_42901	control	0	2015	2000	2	2	0	125	3
case_1037	Patient_44314	control	0	2015	2000	1	2	0	125	3
case_1037	Patient_47461	control	0	2015	2000	0	2	0	125	3
case_1037	Patient_48550	control	0	2015	2000	1	2	0	125	3
case_1037	Patient_51149	control	0	2015	2000	0	2	0	125	3
case_1037	Patient_52968	control	0	2015	2000	0	2	0	125	3
case_1037	Patient_69863	control	0	2015	2000	6	2	0	125	3
case_1037	Patient_78314	control	0	2015	2000	4	2	0	125	3
case_1037	Patient_83193	control	0	2015	2000	1	2	0	125	3
case_1037	Patient_96364	control	0	2015	2000	0	2	0	125	3
case_1037	Patient_109360	control	0	2015	2000	1	2	0	125	3
case_1037	Patient_130907	control	0	2015	2000	0	2	0	125	3
case_1037	Patient_133545	control	0	2015	2000	1	2	0	125	3
case_1037	Patient_54776	control	0	2015	2000	1	2	0	125	4
case_1037	Patient_149179	control	0	2015	2000	1	2	0	125	4
case_1037	Patient_213424	control	0	2015	2000	0	2	0	125	4
case_1037	Patient_95736	control	0	2015	2000	3	2	0	125	4
case_1037	Patient_207867	control	0	2015	2000	3	2	0	125	5
case_1037	Patient_220093	control	0	2015	2000	0	2	0	125	5
case_1037	Patient_34073	control	0	2015	2000	1	2	0	125	5
case_1037	Patient_134337	control	0	2015	2000	2	2	0	125	5
case_1037	Patient_192927	control	0	2015	2000	2	2	0	125	5
case_1037	Patient_3258	control	0	2015	2000	0	2	0	125	5
case_1037	Patient_28686	control	0	2015	2000	0	2	0	125	5
case_1037	Patient_37802	control	0	2015	2000	1	2	0	125	5
case_1037	Patient_63042	control	0	2015	2000	1	2	0	125	5
case_1037	Patient_82759	control	0	2015	2000	0	2	0	125	5
case_1037	Patient_122670	control	0	2015	2000	0	2	0	125	5
case_1037	Patient_131054	control	0	2015	2000	4	2	0	125	5
case_1038	Patient_133198	case	1	2012	2007	1	0	0	1	1
case_1038	Patient_91239	control	0	2012	2007	1	1	0	1	1
case_1039	Patient_133286	case	1	2012	2005	1	0	0	10	1
case_1039	Patient_146013	control	0	2012	2005	0	0	0	10	1
case_1039	Patient_198606	control	0	2012	2005	0	0	0	10	1
case_1039	Patient_49835	control	0	2012	2005	1	0	0	10	1
case_1039	Patient_99629	control	0	2012	2005	0	0	0	10	1
case_1039	Patient_146918	control	0	2012	2005	0	1	0	10	1
case_1039	Patient_19055	control	0	2012	2005	0	1	0	10	1
case_1039	Patient_24223	control	0	2012	2005	0	1	0	10	1
case_1039	Patient_204213	control	0	2012	2005	0	2	0	10	1
case_1039	Patient_65867	control	0	2012	2005	1	2	0	10	1
case_1039	Patient_119769	control	0	2012	2005	0	2	0	10	1
case_104	Patient_12916	case	1	2013	2013	0	0	0	8	1
case_104	Patient_139777	control	0	2013	2013	0	0	0	8	1
case_104	Patient_164978	control	0	2013	2013	2	0	0	8	1
case_104	Patient_206333	control	0	2013	2013	0	1	0	8	1
case_104	Patient_222338	control	0	2013	2013	0	2	0	8	1
case_104	Patient_169378	control	0	2013	2013	0	2	0	8	1
case_104	Patient_51305	control	0	2013	2013	0	2	0	8	1
case_104	Patient_113982	control	0	2013	2013	0	2	0	8	1
case_104	Patient_130478	control	0	2013	2013	0	2	0	8	1
case_1040	Patient_133311	case	1	2014	2012	0	0	0	3	1
case_1040	Patient_62349	control	0	2014	2012	1	0	0	3	2
case_1040	Patient_178578	control	0	2014	2012	2	1	0	3	2
case_1040	Patient_123003	control	0	2014	2012	0	1	0	3	2
case_1041	Patient_133315	case	1	2010	2005	2	0	0	126	1
case_1041	Patient_199554	control	0	2010	2005	3	0	0	126	13
case_1041	Patient_66781	control	0	2010	2005	4	0	0	126	13
case_1041	Patient_178577	control	0	2010	2005	2	0	0	126	13
case_1041	Patient_30884	control	0	2010	2005	0	0	0	126	13
case_1041	Patient_70573	control	0	2010	2005	4	0	0	126	13
case_1041	Patient_101411	control	0	2010	2005	2	0	0	126	14
case_1041	Patient_191693	control	0	2010	2005	2	0	0	126	17
case_1041	Patient_212820	control	0	2010	2005	2	0	0	126	17
case_1041	Patient_66237	control	0	2010	2005	3	0	0	126	17
case_1041	Patient_90620	control	0	2010	2005	0	0	0	126	17
case_1041	Patient_111429	control	0	2010	2005	4	0	0	126	17
case_1041	Patient_150464	control	0	2010	2005	5	0	0	126	17
case_1041	Patient_152556	control	0	2010	2005	5	0	0	126	17
case_1041	Patient_167936	control	0	2010	2005	2	0	0	126	17
case_1041	Patient_218320	control	0	2010	2005	6	0	0	126	17
case_1041	Patient_27697	control	0	2010	2005	7	0	0	126	17
case_1041	Patient_61957	control	0	2010	2005	4	0	0	126	17
case_1041	Patient_86417	control	0	2010	2005	9	0	0	126	17
case_1041	Patient_88601	control	0	2010	2005	4	0	0	126	17
case_1041	Patient_148660	control	0	2010	2005	3	1	0	126	1
case_1041	Patient_186146	control	0	2010	2005	1	1	0	126	1
case_1041	Patient_78317	control	0	2010	2005	3	1	0	126	1
case_1041	Patient_106248	control	0	2010	2005	2	1	0	126	5
case_1041	Patient_183499	control	0	2010	2005	3	1	0	126	6
case_1041	Patient_59681	control	0	2010	2005	1	1	0	126	7
case_1041	Patient_201464	control	0	2010	2005	4	1	0	126	9
case_1041	Patient_26291	control	0	2010	2005	1	1	0	126	9
case_1041	Patient_2001	control	0	2010	2005	2	1	0	126	10
case_1041	Patient_63894	control	0	2010	2005	2	1	0	126	10
case_1041	Patient_107087	control	0	2010	2005	3	1	0	126	10
case_1041	Patient_81945	control	0	2010	2005	0	1	0	126	11
case_1041	Patient_141929	control	0	2010	2005	5	1	0	126	12
case_1041	Patient_156209	control	0	2010	2005	0	1	0	126	12
case_1041	Patient_194268	control	0	2010	2005	3	1	0	126	12
case_1041	Patient_198142	control	0	2010	2005	5	1	0	126	12
case_1041	Patient_49383	control	0	2010	2005	4	1	0	126	12
case_1041	Patient_62659	control	0	2010	2005	1	1	0	126	12
case_1041	Patient_2033	control	0	2010	2005	4	1	0	126	14
case_1041	Patient_23413	control	0	2010	2005	4	1	0	126	14
case_1041	Patient_144024	control	0	2010	2005	3	1	0	126	14
case_1041	Patient_154957	control	0	2010	2005	1	1	0	126	14
case_1041	Patient_160188	control	0	2010	2005	1	1	0	126	14
case_1041	Patient_183001	control	0	2010	2005	3	1	0	126	14
case_1041	Patient_186542	control	0	2010	2005	2	1	0	126	14
case_1041	Patient_204700	control	0	2010	2005	5	1	0	126	14
case_1041	Patient_7150	control	0	2010	2005	3	1	0	126	14
case_1041	Patient_27589	control	0	2010	2005	4	1	0	126	14
case_1041	Patient_32454	control	0	2010	2005	4	1	0	126	14
case_1041	Patient_34861	control	0	2010	2005	3	1	0	126	14
case_1041	Patient_41979	control	0	2010	2005	7	1	0	126	14
case_1041	Patient_45287	control	0	2010	2005	9	1	0	126	14
case_1041	Patient_51956	control	0	2010	2005	3	1	0	126	14
case_1041	Patient_64126	control	0	2010	2005	0	1	0	126	14
case_1041	Patient_67483	control	0	2010	2005	1	1	0	126	14
case_1041	Patient_100233	control	0	2010	2005	3	1	0	126	14
case_1041	Patient_101481	control	0	2010	2005	6	1	0	126	14
case_1041	Patient_102432	control	0	2010	2005	13	1	0	126	14
case_1041	Patient_102453	control	0	2010	2005	5	1	0	126	14
case_1041	Patient_116889	control	0	2010	2005	8	1	0	126	14
case_1041	Patient_118912	control	0	2010	2005	3	1	0	126	14
case_1041	Patient_141663	control	0	2010	2005	2	1	0	126	17
case_1041	Patient_149883	control	0	2010	2005	1	1	0	126	17
case_1041	Patient_159998	control	0	2010	2005	3	1	0	126	17
case_1041	Patient_181564	control	0	2010	2005	1	1	0	126	17
case_1041	Patient_204480	control	0	2010	2005	6	1	0	126	17
case_1041	Patient_205720	control	0	2010	2005	3	1	0	126	17
case_1041	Patient_210572	control	0	2010	2005	7	1	0	126	17
case_1041	Patient_210864	control	0	2010	2005	1	1	0	126	17
case_1041	Patient_213409	control	0	2010	2005	5	1	0	126	17
case_1041	Patient_12495	control	0	2010	2005	2	1	0	126	17
case_1041	Patient_25747	control	0	2010	2005	1	1	0	126	17
case_1041	Patient_40890	control	0	2010	2005	0	1	0	126	17
case_1041	Patient_54697	control	0	2010	2005	5	1	0	126	17
case_1041	Patient_72860	control	0	2010	2005	3	1	0	126	17
case_1041	Patient_79698	control	0	2010	2005	2	1	0	126	17
case_1041	Patient_132168	control	0	2010	2005	7	1	0	126	17
case_1041	Patient_180501	control	0	2010	2005	1	2	0	126	3
case_1041	Patient_36214	control	0	2010	2005	10	2	0	126	5
case_1041	Patient_65863	control	0	2010	2005	6	2	0	126	5
case_1041	Patient_95146	control	0	2010	2005	4	2	0	126	5
case_1041	Patient_62885	control	0	2010	2005	0	2	0	126	7
case_1041	Patient_75785	control	0	2010	2005	0	2	0	126	7
case_1041	Patient_100161	control	0	2010	2005	1	2	0	126	7
case_1041	Patient_117308	control	0	2010	2005	0	2	0	126	7
[truncated: 75,111 more rows]
